# Supplementary material for: Theoretical studies on anhydride dynamic covalent bond exchange mechanisms
Source: Commun Chem. 2025 Nov 17;8:351. doi: 10.1038/s42004-025-01736-3 (PMC12624005; doi:10.1038/s42004-025-01736-3)
Supplement: Supplementary file 4 — Supplementary Data 1 [file 42004_2025_1736_MOESM4_ESM.zip]

Archive with 621 entries (613 files):
- DFT_structures_and_IRC_movie/
- __MACOSX/._DFT_structures_and_IRC_movie
- DFT_structures_and_IRC_movie/.DS_Store
- __MACOSX/DFT_structures_and_IRC_movie/._.DS_Store
- DFT_structures_and_IRC_movie/MAA_and_PNA/
- __MACOSX/DFT_structures_and_IRC_movie/._MAA_and_PNA
- DFT_structures_and_IRC_movie/readme.txt
- __MACOSX/DFT_structures_and_IRC_movie/._readme.txt
- DFT_structures_and_IRC_movie/MAA_and_PNA/gas_pople/
- __MACOSX/DFT_structures_and_IRC_movie/MAA_and_PNA/._gas_pople
- DFT_structures_and_IRC_movie/MAA_and_PNA/.DS_Store
- __MACOSX/DFT_structures_and_IRC_movie/MAA_and_PNA/._.DS_Store
- DFT_structures_and_IRC_movie/MAA_and_PNA/acid_catalysis/
- __MACOSX/DFT_structures_and_IRC_movie/MAA_and_PNA/._acid_catalysis
- DFT_structures_and_IRC_movie/MAA_and_PNA/m062xd3/
- DFT_structures_and_IRC_movie/MAA_and_PNA/gas_def2/
- __MACOSX/DFT_structures_and_IRC_movie/MAA_and_PNA/._gas_def2
- DFT_structures_and_IRC_movie/MAA_and_PNA/gas_def2_irc/
- __MACOSX/DFT_structures_and_IRC_movie/MAA_and_PNA/._gas_def2_irc
- DFT_structures_and_IRC_movie/MAA_and_PNA/solv_opt/
- __MACOSX/DFT_structures_and_IRC_movie/MAA_and_PNA/._solv_opt
- DFT_structures_and_IRC_movie/MAA_and_PNA/gas_pople/INT2_4m.xyz
- __MACOSX/DFT_structures_and_IRC_movie/MAA_and_PNA/gas_pople/._INT2_4m.xyz
- DFT_structures_and_IRC_movie/MAA_and_PNA/gas_pople/INT2'_4m.xyz
- __MACOSX/DFT_structures_and_IRC_movie/MAA_and_PNA/gas_pople/._INT2'_4m.xyz
- DFT_structures_and_IRC_movie/MAA_and_PNA/gas_pople/TS2b_4m.xyz
- __MACOSX/DFT_structures_and_IRC_movie/MAA_and_PNA/gas_pople/._TS2b_4m.xyz
- DFT_structures_and_IRC_movie/MAA_and_PNA/gas_pople/INT3a_4m.xyz
- __MACOSX/DFT_structures_and_IRC_movie/MAA_and_PNA/gas_pople/._INT3a_4m.xyz
- DFT_structures_and_IRC_movie/MAA_and_PNA/gas_pople/MAA.xyz
- __MACOSX/DFT_structures_and_IRC_movie/MAA_and_PNA/gas_pople/._MAA.xyz
- DFT_structures_and_IRC_movie/MAA_and_PNA/gas_pople/INT1'_4m.xyz
- __MACOSX/DFT_structures_and_IRC_movie/MAA_and_PNA/gas_pople/._INT1'_4m.xyz
- DFT_structures_and_IRC_movie/MAA_and_PNA/gas_pople/PNA.xyz
- __MACOSX/DFT_structures_and_IRC_movie/MAA_and_PNA/gas_pople/._PNA.xyz
- DFT_structures_and_IRC_movie/MAA_and_PNA/gas_pople/INT3b_4m.xyz
- __MACOSX/DFT_structures_and_IRC_movie/MAA_and_PNA/gas_pople/._INT3b_4m.xyz
- DFT_structures_and_IRC_movie/MAA_and_PNA/gas_pople/TS2a_4m.xyz
- __MACOSX/DFT_structures_and_IRC_movie/MAA_and_PNA/gas_pople/._TS2a_4m.xyz
- DFT_structures_and_IRC_movie/MAA_and_PNA/gas_pople/INT1_4m.xyz
- __MACOSX/DFT_structures_and_IRC_movie/MAA_and_PNA/gas_pople/._INT1_4m.xyz
- DFT_structures_and_IRC_movie/MAA_and_PNA/gas_pople/TS1_4m.xyz
- __MACOSX/DFT_structures_and_IRC_movie/MAA_and_PNA/gas_pople/._TS1_4m.xyz
- DFT_structures_and_IRC_movie/MAA_and_PNA/gas_pople/TS1'_4m.xyz
- __MACOSX/DFT_structures_and_IRC_movie/MAA_and_PNA/gas_pople/._TS1'_4m.xyz
- DFT_structures_and_IRC_movie/MAA_and_PNA/gas_pople/PRD_4m.xyz
- __MACOSX/DFT_structures_and_IRC_movie/MAA_and_PNA/gas_pople/._PRD_4m.xyz
- DFT_structures_and_IRC_movie/MAA_and_PNA/acid_catalysis/TS_acid_prime.xyz
- __MACOSX/DFT_structures_and_IRC_movie/MAA_and_PNA/acid_catalysis/._TS_acid_prime.xyz
- DFT_structures_and_IRC_movie/MAA_and_PNA/acid_catalysis/TS_acid_c7.xyz
- __MACOSX/DFT_structures_and_IRC_movie/MAA_and_PNA/acid_catalysis/._TS_acid_c7.xyz
- DFT_structures_and_IRC_movie/MAA_and_PNA/acid_catalysis/TS_acid_c6.xyz
- __MACOSX/DFT_structures_and_IRC_movie/MAA_and_PNA/acid_catalysis/._TS_acid_c6.xyz
- DFT_structures_and_IRC_movie/MAA_and_PNA/acid_catalysis/TS_acid_c4.xyz
- __MACOSX/DFT_structures_and_IRC_movie/MAA_and_PNA/acid_catalysis/._TS_acid_c4.xyz
- DFT_structures_and_IRC_movie/MAA_and_PNA/acid_catalysis/TS_acid_c5.xyz
- __MACOSX/DFT_structures_and_IRC_movie/MAA_and_PNA/acid_catalysis/._TS_acid_c5.xyz
- DFT_structures_and_IRC_movie/MAA_and_PNA/acid_catalysis/TS_acid_c2.xyz
- __MACOSX/DFT_structures_and_IRC_movie/MAA_and_PNA/acid_catalysis/._TS_acid_c2.xyz
- DFT_structures_and_IRC_movie/MAA_and_PNA/acid_catalysis/TS_acid_c3.xyz
- __MACOSX/DFT_structures_and_IRC_movie/MAA_and_PNA/acid_catalysis/._TS_acid_c3.xyz
- DFT_structures_and_IRC_movie/MAA_and_PNA/acid_catalysis/TS_acid_c10.xyz
- __MACOSX/DFT_structures_and_IRC_movie/MAA_and_PNA/acid_catalysis/._TS_acid_c10.xyz
- DFT_structures_and_IRC_movie/MAA_and_PNA/acid_catalysis/TS_acid.xyz
- __MACOSX/DFT_structures_and_IRC_movie/MAA_and_PNA/acid_catalysis/._TS_acid.xyz
- DFT_structures_and_IRC_movie/MAA_and_PNA/acid_catalysis/TS_acid_c11.xyz
- __MACOSX/DFT_structures_and_IRC_movie/MAA_and_PNA/acid_catalysis/._TS_acid_c11.xyz
- DFT_structures_and_IRC_movie/MAA_and_PNA/acid_catalysis/TS_acid_c12.xyz
- __MACOSX/DFT_structures_and_IRC_movie/MAA_and_PNA/acid_catalysis/._TS_acid_c12.xyz
- DFT_structures_and_IRC_movie/MAA_and_PNA/acid_catalysis/TS_acid_c8.xyz
- __MACOSX/DFT_structures_and_IRC_movie/MAA_and_PNA/acid_catalysis/._TS_acid_c8.xyz
- DFT_structures_and_IRC_movie/MAA_and_PNA/acid_catalysis/TS_acid_c9.xyz
- __MACOSX/DFT_structures_and_IRC_movie/MAA_and_PNA/acid_catalysis/._TS_acid_c9.xyz
- DFT_structures_and_IRC_movie/MAA_and_PNA/m062xd3/MAA_c1_m062xd3.xyz
- DFT_structures_and_IRC_movie/MAA_and_PNA/m062xd3/INT1_m062xd3.xyz
- DFT_structures_and_IRC_movie/MAA_and_PNA/m062xd3/TS2a_m062xd3.xyz
- DFT_structures_and_IRC_movie/MAA_and_PNA/m062xd3/INT2_m062xd3.xyz
- DFT_structures_and_IRC_movie/MAA_and_PNA/m062xd3/TS2b_m062xd3.xyz
- DFT_structures_and_IRC_movie/MAA_and_PNA/m062xd3/PNA_c1_m062xd3.xyz
- DFT_structures_and_IRC_movie/MAA_and_PNA/m062xd3/TS1_m062xd3.xyz
- DFT_structures_and_IRC_movie/MAA_and_PNA/m062xd3/INT3_m062xd3.xyz
- DFT_structures_and_IRC_movie/MAA_and_PNA/gas_def2/TS2b_c9.xyz
- __MACOSX/DFT_structures_and_IRC_movie/MAA_and_PNA/gas_def2/._TS2b_c9.xyz
- DFT_structures_and_IRC_movie/MAA_and_PNA/gas_def2/PNA_c8.xyz
- __MACOSX/DFT_structures_and_IRC_movie/MAA_and_PNA/gas_def2/._PNA_c8.xyz
- DFT_structures_and_IRC_movie/MAA_and_PNA/gas_def2/INT2'_c9.xyz
- __MACOSX/DFT_structures_and_IRC_movie/MAA_and_PNA/gas_def2/._INT2'_c9.xyz
- DFT_structures_and_IRC_movie/MAA_and_PNA/gas_def2/TS1_c3.xyz
- __MACOSX/DFT_structures_and_IRC_movie/MAA_and_PNA/gas_def2/._TS1_c3.xyz
- DFT_structures_and_IRC_movie/MAA_and_PNA/gas_def2/TS2a'_c9.xyz
- __MACOSX/DFT_structures_and_IRC_movie/MAA_and_PNA/gas_def2/._TS2a'_c9.xyz
- DFT_structures_and_IRC_movie/MAA_and_PNA/gas_def2/TS2a_c16.xyz
- __MACOSX/DFT_structures_and_IRC_movie/MAA_and_PNA/gas_def2/._TS2a_c16.xyz
- DFT_structures_and_IRC_movie/MAA_and_PNA/gas_def2/TS2b'_c11.xyz
- __MACOSX/DFT_structures_and_IRC_movie/MAA_and_PNA/gas_def2/._TS2b'_c11.xyz
- DFT_structures_and_IRC_movie/MAA_and_PNA/gas_def2/TS1'_c7.xyz
- __MACOSX/DFT_structures_and_IRC_movie/MAA_and_PNA/gas_def2/._TS1'_c7.xyz
- DFT_structures_and_IRC_movie/MAA_and_PNA/gas_def2/INT2_c16.xyz
- __MACOSX/DFT_structures_and_IRC_movie/MAA_and_PNA/gas_def2/._INT2_c16.xyz
- DFT_structures_and_IRC_movie/MAA_and_PNA/gas_def2/TS_concerted_4m.xyz
- __MACOSX/DFT_structures_and_IRC_movie/MAA_and_PNA/gas_def2/._TS_concerted_4m.xyz
- DFT_structures_and_IRC_movie/MAA_and_PNA/gas_def2/INT2_c9.xyz
- __MACOSX/DFT_structures_and_IRC_movie/MAA_and_PNA/gas_def2/._INT2_c9.xyz
- DFT_structures_and_IRC_movie/MAA_and_PNA/gas_def2/TS1'_c18.xyz
- __MACOSX/DFT_structures_and_IRC_movie/MAA_and_PNA/gas_def2/._TS1'_c18.xyz
- DFT_structures_and_IRC_movie/MAA_and_PNA/gas_def2/PRD_c7.xyz
- __MACOSX/DFT_structures_and_IRC_movie/MAA_and_PNA/gas_def2/._PRD_c7.xyz
- DFT_structures_and_IRC_movie/MAA_and_PNA/gas_def2/INT3_c13.xyz
- DFT_structures_and_IRC_movie/MAA_and_PNA/gas_def2/PRD_c6.xyz
- __MACOSX/DFT_structures_and_IRC_movie/MAA_and_PNA/gas_def2/._PRD_c6.xyz
- DFT_structures_and_IRC_movie/MAA_and_PNA/gas_def2/INT3_c12.xyz
- DFT_structures_and_IRC_movie/MAA_and_PNA/gas_def2/TS1'_c19.xyz
- __MACOSX/DFT_structures_and_IRC_movie/MAA_and_PNA/gas_def2/._TS1'_c19.xyz
- DFT_structures_and_IRC_movie/MAA_and_PNA/gas_def2/INT2_c8.xyz
- __MACOSX/DFT_structures_and_IRC_movie/MAA_and_PNA/gas_def2/._INT2_c8.xyz
- DFT_structures_and_IRC_movie/MAA_and_PNA/gas_def2/TS1'_c6.xyz
- __MACOSX/DFT_structures_and_IRC_movie/MAA_and_PNA/gas_def2/._TS1'_c6.xyz
- DFT_structures_and_IRC_movie/MAA_and_PNA/gas_def2/INT2_c17.xyz
- __MACOSX/DFT_structures_and_IRC_movie/MAA_and_PNA/gas_def2/._INT2_c17.xyz
- DFT_structures_and_IRC_movie/MAA_and_PNA/gas_def2/TS2b'_c10.xyz
- __MACOSX/DFT_structures_and_IRC_movie/MAA_and_PNA/gas_def2/._TS2b'_c10.xyz
- DFT_structures_and_IRC_movie/MAA_and_PNA/gas_def2/TS2a_c17.xyz
- __MACOSX/DFT_structures_and_IRC_movie/MAA_and_PNA/gas_def2/._TS2a_c17.xyz
- DFT_structures_and_IRC_movie/MAA_and_PNA/gas_def2/TS2a'_c8.xyz
- __MACOSX/DFT_structures_and_IRC_movie/MAA_and_PNA/gas_def2/._TS2a'_c8.xyz
- DFT_structures_and_IRC_movie/MAA_and_PNA/gas_def2/TS1_c2.xyz
- __MACOSX/DFT_structures_and_IRC_movie/MAA_and_PNA/gas_def2/._TS1_c2.xyz
- DFT_structures_and_IRC_movie/MAA_and_PNA/gas_def2/INT2'_c8.xyz
- __MACOSX/DFT_structures_and_IRC_movie/MAA_and_PNA/gas_def2/._INT2'_c8.xyz
- DFT_structures_and_IRC_movie/MAA_and_PNA/gas_def2/TS2b_c8.xyz
- __MACOSX/DFT_structures_and_IRC_movie/MAA_and_PNA/gas_def2/._TS2b_c8.xyz
- DFT_structures_and_IRC_movie/MAA_and_PNA/gas_def2/PNA_c9.xyz
- __MACOSX/DFT_structures_and_IRC_movie/MAA_and_PNA/gas_def2/._PNA_c9.xyz
- DFT_structures_and_IRC_movie/MAA_and_PNA/gas_def2/TS2a-4m.xyz
- __MACOSX/DFT_structures_and_IRC_movie/MAA_and_PNA/gas_def2/._TS2a-4m.xyz
- DFT_structures_and_IRC_movie/MAA_and_PNA/gas_def2/TS2a'.xyz
- __MACOSX/DFT_structures_and_IRC_movie/MAA_and_PNA/gas_def2/._TS2a'.xyz
- DFT_structures_and_IRC_movie/MAA_and_PNA/gas_def2/INT1-4m.xyz
- __MACOSX/DFT_structures_and_IRC_movie/MAA_and_PNA/gas_def2/._INT1-4m.xyz
- DFT_structures_and_IRC_movie/MAA_and_PNA/gas_def2/TS2a_c15.xyz
- __MACOSX/DFT_structures_and_IRC_movie/MAA_and_PNA/gas_def2/._TS2a_c15.xyz
- DFT_structures_and_IRC_movie/MAA_and_PNA/gas_def2/TS2b'_c12.xyz
- __MACOSX/DFT_structures_and_IRC_movie/MAA_and_PNA/gas_def2/._TS2b'_c12.xyz
- DFT_structures_and_IRC_movie/MAA_and_PNA/gas_def2/INT2_c15.xyz
- __MACOSX/DFT_structures_and_IRC_movie/MAA_and_PNA/gas_def2/._INT2_c15.xyz
- DFT_structures_and_IRC_movie/MAA_and_PNA/gas_def2/TS1'_c4.xyz
- __MACOSX/DFT_structures_and_IRC_movie/MAA_and_PNA/gas_def2/._TS1'_c4.xyz
- DFT_structures_and_IRC_movie/MAA_and_PNA/gas_def2/INT3_c10.xyz
- DFT_structures_and_IRC_movie/MAA_and_PNA/gas_def2/PRD_c4.xyz
- __MACOSX/DFT_structures_and_IRC_movie/MAA_and_PNA/gas_def2/._PRD_c4.xyz
- DFT_structures_and_IRC_movie/MAA_and_PNA/gas_def2/PNA_c20.xyz
- __MACOSX/DFT_structures_and_IRC_movie/MAA_and_PNA/gas_def2/._PNA_c20.xyz
- DFT_structures_and_IRC_movie/MAA_and_PNA/gas_def2/TS1.xyz
- __MACOSX/DFT_structures_and_IRC_movie/MAA_and_PNA/gas_def2/._TS1.xyz
- DFT_structures_and_IRC_movie/MAA_and_PNA/gas_def2/INT3_c11.xyz
- DFT_structures_and_IRC_movie/MAA_and_PNA/gas_def2/PRD_c5.xyz
- __MACOSX/DFT_structures_and_IRC_movie/MAA_and_PNA/gas_def2/._PRD_c5.xyz
- DFT_structures_and_IRC_movie/MAA_and_PNA/gas_def2/INT2_c14.xyz
- __MACOSX/DFT_structures_and_IRC_movie/MAA_and_PNA/gas_def2/._INT2_c14.xyz
- DFT_structures_and_IRC_movie/MAA_and_PNA/gas_def2/TS1'_c5.xyz
- __MACOSX/DFT_structures_and_IRC_movie/MAA_and_PNA/gas_def2/._TS1'_c5.xyz
- DFT_structures_and_IRC_movie/MAA_and_PNA/gas_def2/TS2b'_c13.xyz
- __MACOSX/DFT_structures_and_IRC_movie/MAA_and_PNA/gas_def2/._TS2b'_c13.xyz
- DFT_structures_and_IRC_movie/MAA_and_PNA/gas_def2/TS2a_c14.xyz
- __MACOSX/DFT_structures_and_IRC_movie/MAA_and_PNA/gas_def2/._TS2a_c14.xyz
- DFT_structures_and_IRC_movie/MAA_and_PNA/gas_def2/TS1_c5.xyz
- __MACOSX/DFT_structures_and_IRC_movie/MAA_and_PNA/gas_def2/._TS1_c5.xyz
- DFT_structures_and_IRC_movie/MAA_and_PNA/gas_def2/TS2a_c10.xyz
- __MACOSX/DFT_structures_and_IRC_movie/MAA_and_PNA/gas_def2/._TS2a_c10.xyz
- DFT_structures_and_IRC_movie/MAA_and_PNA/gas_def2/TS2b'_c17.xyz
- __MACOSX/DFT_structures_and_IRC_movie/MAA_and_PNA/gas_def2/._TS2b'_c17.xyz
- DFT_structures_and_IRC_movie/MAA_and_PNA/gas_def2/TS1'.xyz
- __MACOSX/DFT_structures_and_IRC_movie/MAA_and_PNA/gas_def2/._TS1'.xyz
- DFT_structures_and_IRC_movie/MAA_and_PNA/gas_def2/INT2_c10.xyz
- __MACOSX/DFT_structures_and_IRC_movie/MAA_and_PNA/gas_def2/._INT2_c10.xyz
- DFT_structures_and_IRC_movie/MAA_and_PNA/gas_def2/PRD_c1.xyz
- __MACOSX/DFT_structures_and_IRC_movie/MAA_and_PNA/gas_def2/._PRD_c1.xyz
- DFT_structures_and_IRC_movie/MAA_and_PNA/gas_def2/INT3_c15.xyz
- DFT_structures_and_IRC_movie/MAA_and_PNA/gas_def2/PNA_c18.xyz
- __MACOSX/DFT_structures_and_IRC_movie/MAA_and_PNA/gas_def2/._PNA_c18.xyz
- DFT_structures_and_IRC_movie/MAA_and_PNA/gas_def2/PNA_c19.xyz
- __MACOSX/DFT_structures_and_IRC_movie/MAA_and_PNA/gas_def2/._PNA_c19.xyz
- DFT_structures_and_IRC_movie/MAA_and_PNA/gas_def2/INT3_c14.xyz
- DFT_structures_and_IRC_movie/MAA_and_PNA/gas_def2/INT2_c11.xyz
- __MACOSX/DFT_structures_and_IRC_movie/MAA_and_PNA/gas_def2/._INT2_c11.xyz
- DFT_structures_and_IRC_movie/MAA_and_PNA/gas_def2/TS2b'_c16.xyz
- __MACOSX/DFT_structures_and_IRC_movie/MAA_and_PNA/gas_def2/._TS2b'_c16.xyz
- DFT_structures_and_IRC_movie/MAA_and_PNA/gas_def2/TS2a_c11.xyz
- __MACOSX/DFT_structures_and_IRC_movie/MAA_and_PNA/gas_def2/._TS2a_c11.xyz
- DFT_structures_and_IRC_movie/MAA_and_PNA/gas_def2/TS1_c4.xyz
- __MACOSX/DFT_structures_and_IRC_movie/MAA_and_PNA/gas_def2/._TS1_c4.xyz
- DFT_structures_and_IRC_movie/MAA_and_PNA/gas_def2/INT3b-4m.xyz
- __MACOSX/DFT_structures_and_IRC_movie/MAA_and_PNA/gas_def2/._INT3b-4m.xyz
- DFT_structures_and_IRC_movie/MAA_and_PNA/gas_def2/TS1_c6.xyz
- __MACOSX/DFT_structures_and_IRC_movie/MAA_and_PNA/gas_def2/._TS1_c6.xyz
- DFT_structures_and_IRC_movie/MAA_and_PNA/gas_def2/MAA_c8.xyz
- __MACOSX/DFT_structures_and_IRC_movie/MAA_and_PNA/gas_def2/._MAA_c8.xyz
- DFT_structures_and_IRC_movie/MAA_and_PNA/gas_def2/TS2a_c13.xyz
- __MACOSX/DFT_structures_and_IRC_movie/MAA_and_PNA/gas_def2/._TS2a_c13.xyz
- DFT_structures_and_IRC_movie/MAA_and_PNA/gas_def2/TS2b'_c14.xyz
- __MACOSX/DFT_structures_and_IRC_movie/MAA_and_PNA/gas_def2/._TS2b'_c14.xyz
- DFT_structures_and_IRC_movie/MAA_and_PNA/gas_def2/INT2_c13.xyz
- __MACOSX/DFT_structures_and_IRC_movie/MAA_and_PNA/gas_def2/._INT2_c13.xyz
- DFT_structures_and_IRC_movie/MAA_and_PNA/gas_def2/TS1'_c2.xyz
- __MACOSX/DFT_structures_and_IRC_movie/MAA_and_PNA/gas_def2/._TS1'_c2.xyz
- DFT_structures_and_IRC_movie/MAA_and_PNA/gas_def2/INT3_c16.xyz
- DFT_structures_and_IRC_movie/MAA_and_PNA/gas_def2/PRD_c2.xyz
- __MACOSX/DFT_structures_and_IRC_movie/MAA_and_PNA/gas_def2/._PRD_c2.xyz
- DFT_structures_and_IRC_movie/MAA_and_PNA/gas_def2/INT3_c17.xyz
- DFT_structures_and_IRC_movie/MAA_and_PNA/gas_def2/PRD_c3.xyz
- __MACOSX/DFT_structures_and_IRC_movie/MAA_and_PNA/gas_def2/._PRD_c3.xyz
- DFT_structures_and_IRC_movie/MAA_and_PNA/gas_def2/TS1'_c20.xyz
- __MACOSX/DFT_structures_and_IRC_movie/MAA_and_PNA/gas_def2/._TS1'_c20.xyz
- DFT_structures_and_IRC_movie/MAA_and_PNA/gas_def2/INT2_c12.xyz
- __MACOSX/DFT_structures_and_IRC_movie/MAA_and_PNA/gas_def2/._INT2_c12.xyz
- DFT_structures_and_IRC_movie/MAA_and_PNA/gas_def2/TS1'_c3.xyz
- __MACOSX/DFT_structures_and_IRC_movie/MAA_and_PNA/gas_def2/._TS1'_c3.xyz
- DFT_structures_and_IRC_movie/MAA_and_PNA/gas_def2/TS2b'_c15.xyz
- __MACOSX/DFT_structures_and_IRC_movie/MAA_and_PNA/gas_def2/._TS2b'_c15.xyz
- DFT_structures_and_IRC_movie/MAA_and_PNA/gas_def2/TS2a_c12.xyz
- __MACOSX/DFT_structures_and_IRC_movie/MAA_and_PNA/gas_def2/._TS2a_c12.xyz
- DFT_structures_and_IRC_movie/MAA_and_PNA/gas_def2/MAA_c9.xyz
- __MACOSX/DFT_structures_and_IRC_movie/MAA_and_PNA/gas_def2/._MAA_c9.xyz
- DFT_structures_and_IRC_movie/MAA_and_PNA/gas_def2/TS1_c7.xyz
- __MACOSX/DFT_structures_and_IRC_movie/MAA_and_PNA/gas_def2/._TS1_c7.xyz
- DFT_structures_and_IRC_movie/MAA_and_PNA/gas_def2/INT3_c2.xyz
- DFT_structures_and_IRC_movie/MAA_and_PNA/gas_def2/INT1_c15.xyz
- __MACOSX/DFT_structures_and_IRC_movie/MAA_and_PNA/gas_def2/._INT1_c15.xyz
- DFT_structures_and_IRC_movie/MAA_and_PNA/gas_def2/INT2'_c16.xyz
- __MACOSX/DFT_structures_and_IRC_movie/MAA_and_PNA/gas_def2/._INT2'_c16.xyz
- DFT_structures_and_IRC_movie/MAA_and_PNA/gas_def2/TS2a_c7.xyz
- __MACOSX/DFT_structures_and_IRC_movie/MAA_and_PNA/gas_def2/._TS2a_c7.xyz
- DFT_structures_and_IRC_movie/MAA_and_PNA/gas_def2/TS2b_c15.xyz
- __MACOSX/DFT_structures_and_IRC_movie/MAA_and_PNA/gas_def2/._TS2b_c15.xyz
- DFT_structures_and_IRC_movie/MAA_and_PNA/gas_def2/INT1_c7.xyz
- __MACOSX/DFT_structures_and_IRC_movie/MAA_and_PNA/gas_def2/._INT1_c7.xyz
- DFT_structures_and_IRC_movie/MAA_and_PNA/gas_def2/INT1_c6.xyz
- __MACOSX/DFT_structures_and_IRC_movie/MAA_and_PNA/gas_def2/._INT1_c6.xyz
- DFT_structures_and_IRC_movie/MAA_and_PNA/gas_def2/TS2a'_c20.xyz
- __MACOSX/DFT_structures_and_IRC_movie/MAA_and_PNA/gas_def2/._TS2a'_c20.xyz
- DFT_structures_and_IRC_movie/MAA_and_PNA/gas_def2/TS2b_c14.xyz
- __MACOSX/DFT_structures_and_IRC_movie/MAA_and_PNA/gas_def2/._TS2b_c14.xyz
- DFT_structures_and_IRC_movie/MAA_and_PNA/gas_def2/TS2a_c6.xyz
- __MACOSX/DFT_structures_and_IRC_movie/MAA_and_PNA/gas_def2/._TS2a_c6.xyz
- DFT_structures_and_IRC_movie/MAA_and_PNA/gas_def2/INT2'_c17.xyz
- __MACOSX/DFT_structures_and_IRC_movie/MAA_and_PNA/gas_def2/._INT2'_c17.xyz
- DFT_structures_and_IRC_movie/MAA_and_PNA/gas_def2/INT1_c14.xyz
- __MACOSX/DFT_structures_and_IRC_movie/MAA_and_PNA/gas_def2/._INT1_c14.xyz
- DFT_structures_and_IRC_movie/MAA_and_PNA/gas_def2/INT3_c3.xyz
- DFT_structures_and_IRC_movie/MAA_and_PNA/gas_def2/INT1_c16.xyz
- __MACOSX/DFT_structures_and_IRC_movie/MAA_and_PNA/gas_def2/._INT1_c16.xyz
- DFT_structures_and_IRC_movie/MAA_and_PNA/gas_def2/INT2'_c15.xyz
- __MACOSX/DFT_structures_and_IRC_movie/MAA_and_PNA/gas_def2/._INT2'_c15.xyz
- DFT_structures_and_IRC_movie/MAA_and_PNA/gas_def2/TS2a_c4.xyz
- __MACOSX/DFT_structures_and_IRC_movie/MAA_and_PNA/gas_def2/._TS2a_c4.xyz
- DFT_structures_and_IRC_movie/MAA_and_PNA/gas_def2/TS2b_c16.xyz
- __MACOSX/DFT_structures_and_IRC_movie/MAA_and_PNA/gas_def2/._TS2b_c16.xyz
- DFT_structures_and_IRC_movie/MAA_and_PNA/gas_def2/TS2b'_c9.xyz
- __MACOSX/DFT_structures_and_IRC_movie/MAA_and_PNA/gas_def2/._TS2b'_c9.xyz
- DFT_structures_and_IRC_movie/MAA_and_PNA/gas_def2/TS1'-4m.xyz
- __MACOSX/DFT_structures_and_IRC_movie/MAA_and_PNA/gas_def2/._TS1'-4m.xyz
- DFT_structures_and_IRC_movie/MAA_and_PNA/gas_def2/PRD_c18.xyz
- __MACOSX/DFT_structures_and_IRC_movie/MAA_and_PNA/gas_def2/._PRD_c18.xyz
- DFT_structures_and_IRC_movie/MAA_and_PNA/gas_def2/INT1_c4.xyz
- __MACOSX/DFT_structures_and_IRC_movie/MAA_and_PNA/gas_def2/._INT1_c4.xyz
- DFT_structures_and_IRC_movie/MAA_and_PNA/gas_def2/INT1_c5.xyz
- __MACOSX/DFT_structures_and_IRC_movie/MAA_and_PNA/gas_def2/._INT1_c5.xyz
- DFT_structures_and_IRC_movie/MAA_and_PNA/gas_def2/PRD_c19.xyz
- __MACOSX/DFT_structures_and_IRC_movie/MAA_and_PNA/gas_def2/._PRD_c19.xyz
- DFT_structures_and_IRC_movie/MAA_and_PNA/gas_def2/TS2b'_c8.xyz
- __MACOSX/DFT_structures_and_IRC_movie/MAA_and_PNA/gas_def2/._TS2b'_c8.xyz
- DFT_structures_and_IRC_movie/MAA_and_PNA/gas_def2/TS2b_c17.xyz
- __MACOSX/DFT_structures_and_IRC_movie/MAA_and_PNA/gas_def2/._TS2b_c17.xyz
- DFT_structures_and_IRC_movie/MAA_and_PNA/gas_def2/TS2a_c5.xyz
- __MACOSX/DFT_structures_and_IRC_movie/MAA_and_PNA/gas_def2/._TS2a_c5.xyz
- DFT_structures_and_IRC_movie/MAA_and_PNA/gas_def2/INT2'.xyz
- __MACOSX/DFT_structures_and_IRC_movie/MAA_and_PNA/gas_def2/._INT2'.xyz
- DFT_structures_and_IRC_movie/MAA_and_PNA/gas_def2/INT2'_c14.xyz
- __MACOSX/DFT_structures_and_IRC_movie/MAA_and_PNA/gas_def2/._INT2'_c14.xyz
- DFT_structures_and_IRC_movie/MAA_and_PNA/gas_def2/INT1_c17.xyz
- __MACOSX/DFT_structures_and_IRC_movie/MAA_and_PNA/gas_def2/._INT1_c17.xyz
- DFT_structures_and_IRC_movie/MAA_and_PNA/gas_def2/INT3_c4.xyz
- DFT_structures_and_IRC_movie/MAA_and_PNA/gas_def2/INT1_c13.xyz
- __MACOSX/DFT_structures_and_IRC_movie/MAA_and_PNA/gas_def2/._INT1_c13.xyz
- DFT_structures_and_IRC_movie/MAA_and_PNA/gas_def2/INT2'_c10.xyz
- __MACOSX/DFT_structures_and_IRC_movie/MAA_and_PNA/gas_def2/._INT2'_c10.xyz
- DFT_structures_and_IRC_movie/MAA_and_PNA/gas_def2/TS2b_c13.xyz
- __MACOSX/DFT_structures_and_IRC_movie/MAA_and_PNA/gas_def2/._TS2b_c13.xyz
- DFT_structures_and_IRC_movie/MAA_and_PNA/gas_def2/PRD_c20.xyz
- __MACOSX/DFT_structures_and_IRC_movie/MAA_and_PNA/gas_def2/._PRD_c20.xyz
- DFT_structures_and_IRC_movie/MAA_and_PNA/gas_def2/TS2b_c12.xyz
- __MACOSX/DFT_structures_and_IRC_movie/MAA_and_PNA/gas_def2/._TS2b_c12.xyz
- DFT_structures_and_IRC_movie/MAA_and_PNA/gas_def2/INT2'_c11.xyz
- __MACOSX/DFT_structures_and_IRC_movie/MAA_and_PNA/gas_def2/._INT2'_c11.xyz
- DFT_structures_and_IRC_movie/MAA_and_PNA/gas_def2/INT1_c12.xyz
- __MACOSX/DFT_structures_and_IRC_movie/MAA_and_PNA/gas_def2/._INT1_c12.xyz
- DFT_structures_and_IRC_movie/MAA_and_PNA/gas_def2/TS1-4m.xyz
- __MACOSX/DFT_structures_and_IRC_movie/MAA_and_PNA/gas_def2/._TS1-4m.xyz
- DFT_structures_and_IRC_movie/MAA_and_PNA/gas_def2/INT3_c5.xyz
- DFT_structures_and_IRC_movie/MAA_and_PNA/gas_def2/INT3_c7.xyz
[truncated: 321 more entries]
