# Supplementary material for: Theoretical studies on anhydride dynamic covalent bond exchange mechanisms
Source: Commun Chem. 2025 Nov 17;8:351. doi: 10.1038/s42004-025-01736-3 (PMC12624005; doi:10.1038/s42004-025-01736-3)
Supplement: Supplementary file 4 — Supplementary Data 1 [file 42004_2025_1736_MOESM4_ESM.zip › DFT_structures_and_IRC_movie/MAA_and_PNA/gas_pople/INT2_4m.xyz]

48
INT2_4m.log    Empirical formula: C3H4O    Energy(Hartree): -1151.210275
O        -0.903080       -0.598791       -1.107189
O        -1.424610       -2.479776        0.048712
O         0.808281        0.745155       -1.125035
C        -3.140859       -1.300011       -1.179965
C         1.298710       -1.625219       -1.101929
C        -3.759518       -0.101017       -0.432307
C         2.772803       -1.471500       -0.712568
C        -1.749905       -1.571417       -0.670557
C         0.411728       -0.503982       -0.589158
C        -5.125098        0.218484       -0.967713
C         3.578969       -2.634200       -1.218860
C        -6.252365        0.144723       -0.261799
C         4.252382       -3.482217       -0.443385
H        -3.093541       -1.080360       -2.252226
H        -3.738525       -2.200834       -1.024930
H         1.187304       -1.636684       -2.192161
H         0.896240       -2.561291       -0.705209
H        -3.821005       -0.329570        0.638110
H        -3.092554        0.762610       -0.540008
H         2.865167       -1.389677        0.375439
H         3.168971       -0.541330       -1.139067
H        -5.169814        0.521113       -2.015331
H         3.589619       -2.777811       -2.300764
H        -7.216467        0.384288       -0.700138
H        -6.245474       -0.153884        0.784295
H         4.816076       -4.311426       -0.860154
H         4.262695       -3.371448        0.638789
O         0.425942       -0.544682        0.804734
O        -0.978986        1.212005        1.043038
O         2.235729        1.384800        0.523907
C         0.093633        0.261202        2.983220
C         1.692768        2.937858       -1.194822
C        -0.236885        0.398979        1.533060
C         1.621922        1.624035       -0.487823
C         1.190578       -0.686021        3.377885
C         2.668254        3.911899       -0.598125
C        -0.610044        1.014533        3.831482
C         0.915587        3.192694       -2.250500
H         1.342306       -0.659900        4.459716
H         0.951059       -1.710874        3.077905
H         2.125841       -0.409383        2.880159
H         2.408450        4.126771        0.442903
H         3.680827        3.496407       -0.592406
H         2.670611        4.845781       -1.164637
H        -0.424689        0.976745        4.900880
H        -1.382569        1.684664        3.467196
H         0.962271        4.156111       -2.750780
H         0.215029        2.457347       -2.629730
