# Supplementary material for: Theoretical studies on anhydride dynamic covalent bond exchange mechanisms
Source: Commun Chem. 2025 Nov 17;8:351. doi: 10.1038/s42004-025-01736-3 (PMC12624005; doi:10.1038/s42004-025-01736-3)
Supplement: Supplementary file 4 — Supplementary Data 1 [file 42004_2025_1736_MOESM4_ESM.zip › DFT_structures_and_IRC_movie/MAA_and_PNA/gas_pople/INT2'_4m.xyz]

48
INT2'_4m.log    Empirical formula: C3H4O    Energy(Hartree): -1151.200362
O        -0.897990        0.657104        0.239540
O         0.579357        2.374711        0.256475
O        -0.835613       -1.315234        1.325103
C        -0.411127        1.849454       -0.190224
C        -0.280634       -0.045242        1.321003
O         1.117306       -0.100848        1.209688
O         1.158271       -0.546368       -1.009146
O         0.113347       -3.101965        0.368418
C         1.737722       -0.281204        0.012523
C        -0.667350       -2.206013        0.253492
C        -1.626959       -1.998800       -0.888203
H        -1.287659       -1.122022       -1.450660
H        -1.537643       -2.874028       -1.537838
C        -3.074984       -1.805299       -0.409606
H        -3.346931       -2.641198        0.249957
H        -3.151487       -0.890525        0.189254
C        -4.036030       -1.755151       -1.563766
H        -3.977917       -2.582824       -2.272238
C        -4.936276       -0.793027       -1.762800
H        -5.030973        0.046614       -1.076484
H        -5.615438       -0.815134       -2.609709
C         3.220787       -0.085422        0.166510
H         3.368452        0.959860        0.469542
H         3.564966       -0.702346        1.004294
C         3.984633       -0.409817       -1.116865
H         3.569666        0.192743       -1.933946
H         3.824945       -1.459599       -1.385463
C         5.452236       -0.131034       -0.961741
H         5.724778        0.902860       -0.742725
C         6.412073       -1.049185       -1.062880
H         6.178600       -2.089518       -1.279255
H         7.460149       -0.794529       -0.937726
C        -1.227911        2.438054       -1.292949
C        -2.306129        1.805338       -1.763093
H        -2.629472        0.849220       -1.366169
H        -2.893054        2.231761       -2.572241
C        -0.721133        3.755514       -1.805843
H        -1.365593        4.128667       -2.604855
H        -0.683229        4.496728       -1.001685
H         0.298558        3.652463       -2.189680
C        -0.659820        0.620764        2.630477
C         0.242783        1.277480        3.353393
H         1.280674        1.342098        3.049316
H        -0.050743        1.776446        4.272558
C        -2.118178        0.513081        2.981127
H        -2.744725        0.894056        2.166145
H        -2.401776       -0.529610        3.153463
H        -2.333773        1.091674        3.882202
