# Supplementary material for: Theoretical studies on anhydride dynamic covalent bond exchange mechanisms
Source: Commun Chem. 2025 Nov 17;8:351. doi: 10.1038/s42004-025-01736-3 (PMC12624005; doi:10.1038/s42004-025-01736-3)
Supplement: Supplementary file 4 — Supplementary Data 1 [file 42004_2025_1736_MOESM4_ESM.zip › DFT_structures_and_IRC_movie/MAA_and_PNA/gas_pople/TS2b_4m.xyz]

48
TS2b_4m.log    Empirical formula: C3H4O    Energy(Hartree): -1151.13138
O         0.239801       -0.860733       -2.119403
O        -0.140379       -3.117944       -1.274480
O         0.400192        1.090891       -1.160141
C        -2.070488       -1.622459       -1.175629
C         2.416455       -0.381229       -1.191568
C        -2.380808       -0.128327       -1.202962
C         2.924134       -0.597437        0.249965
C        -0.634958       -2.065062       -1.195011
C         0.945826       -0.114669       -1.376103
C        -3.863998        0.105137       -1.141597
C         4.403611       -0.353691        0.315240
C        -4.463594        0.822963       -0.192718
C         5.313141       -1.289691        0.582983
H        -2.520115       -2.127449       -2.040500
H        -2.495124       -2.085872       -0.276402
H         2.943518        0.468048       -1.640677
H         2.627213       -1.269524       -1.791060
H        -1.896712        0.383499       -0.366263
H        -1.966880        0.296717       -2.123971
H         2.686308       -1.620241        0.554335
H         2.405251        0.078641        0.934388
H        -4.464362       -0.343975       -1.934636
H         4.722006        0.672041        0.122426
H        -5.538426        0.977581       -0.186729
H        -3.889234        1.282802        0.609177
H         6.373915       -1.060421        0.621942
H         5.022637       -2.319676        0.779754
O         0.182587       -1.119702        0.275301
O        -0.047462        0.627368        1.636170
O         2.120713        2.179776       -0.125124
C        -1.325289       -1.342233        2.109961
C        -0.078875        3.089059        0.048217
C        -0.338050       -0.521091        1.319051
C         0.951979        2.103424       -0.369968
C        -1.127717       -2.833240        2.152514
C         0.331391        3.934458        1.217535
C        -2.315615       -0.696964        2.730528
C        -1.235175        3.199165       -0.611549
H        -1.922439       -3.311287        2.731320
H        -1.100684       -3.278331        1.153282
H        -0.165926       -3.074332        2.619396
H         0.509644        3.291761        2.085958
H         1.262309        4.468325        1.004652
H        -0.450001        4.658032        1.459758
H        -3.072978       -1.230282        3.299177
H        -2.377965        0.386497        2.686676
H        -1.963952        3.950938       -0.321682
H        -1.483433        2.560577       -1.452219
