# Supplementary material for: Theoretical studies on anhydride dynamic covalent bond exchange mechanisms
Source: Commun Chem. 2025 Nov 17;8:351. doi: 10.1038/s42004-025-01736-3 (PMC12624005; doi:10.1038/s42004-025-01736-3)
Supplement: Supplementary file 4 — Supplementary Data 1 [file 42004_2025_1736_MOESM4_ESM.zip › DFT_structures_and_IRC_movie/MAA_and_PNA/gas_pople/INT3a_4m.xyz]

48
INT3a_4m.log    Empirical formula: C3H4O    Energy(Hartree): -1151.208516
O         0.612311       -0.463352       -1.099771
O        -0.285346       -2.043436        0.158824
O        -1.526362        0.689740        0.767307
C         1.994933       -1.478362        0.687934
C        -2.826407       -0.391329       -0.913866
C         3.196386       -1.625995       -0.262568
C        -3.521300       -1.108320        0.246684
C         0.678369       -1.358673       -0.036186
C        -1.943772        0.773431       -0.541159
C         4.474408       -1.750918        0.516585
C        -4.337804       -2.264346       -0.255330
C         5.268967       -2.819435        0.496864
C        -5.658919       -2.375382       -0.125240
H         2.121673       -0.593105        1.318816
H         1.907151       -2.355166        1.334390
H        -2.165949       -1.094384       -1.439827
H        -3.548311       -0.018802       -1.647354
H         3.062509       -2.505131       -0.903613
H         3.258487       -0.748213       -0.918481
H        -4.160228       -0.408628        0.798080
H        -2.754201       -1.473677        0.938349
H         4.736864       -0.895217        1.140173
H        -3.781089       -3.051946       -0.765898
H         6.180930       -2.861532        1.084384
H         5.034012       -3.688911       -0.113433
H        -6.199975       -3.234035       -0.511228
H        -6.244141       -1.608824        0.378576
O        -1.568711        1.621712       -1.301173
O         1.567738        1.272893       -0.013528
O        -1.045763        2.888427        1.106344
C         1.263784        1.399919       -2.401227
C        -0.063556        1.271005        2.559376
C         1.191497        0.782195       -1.048317
C        -0.891889        1.741484        1.410194
C         0.636442        0.679226       -3.559839
C         0.819912        2.328870        3.151871
C         1.881893        2.581056       -2.479622
C        -0.150426        0.012639        3.000823
H         0.780469        1.251255       -4.479355
H         1.069604       -0.316925       -3.693802
H        -0.437616        0.555786       -3.388208
H         1.524249        2.690079        2.395157
H         0.228884        3.189537        3.478966
H         1.378085        1.932724        4.003359
H         1.976446        3.100171       -3.428603
H         2.289699        3.054975       -1.592511
H         0.436977       -0.312385        3.855898
H        -0.800588       -0.717900        2.530266
