# Supplementary material for: Theoretical studies on anhydride dynamic covalent bond exchange mechanisms
Source: Commun Chem. 2025 Nov 17;8:351. doi: 10.1038/s42004-025-01736-3 (PMC12624005; doi:10.1038/s42004-025-01736-3)
Supplement: Supplementary file 4 — Supplementary Data 1 [file 42004_2025_1736_MOESM4_ESM.zip › DFT_structures_and_IRC_movie/MAA_and_PNA/gas_pople/MAA.xyz]

21
MAA.log    Empirical formula: C8H10O3    Energy(Hartree): -536.308241
O         0.066965        0.252746        0.082279
O         1.091235       -1.585259       -0.756460
O        -1.228698       -1.427580        0.869444
C         2.434248        0.244057        0.050232
C        -2.315968        0.420144       -0.166895
C         1.174220       -0.503168       -0.250475
C        -1.148208       -0.375631        0.302706
C         2.340974        1.583800        0.725778
C        -3.652270       -0.182171        0.160014
C         3.577857       -0.347924       -0.303055
C        -2.139423        1.565293       -0.832355
H         3.340190        1.993787        0.890665
H         1.767857        2.292966        0.120128
H         1.831730        1.502579        1.691093
H        -3.743593       -1.178457       -0.283167
H        -3.766324       -0.305557        1.241466
H        -4.460603        0.450184       -0.213479
H         4.536605        0.125725       -0.113735
H         3.571196       -1.320390       -0.785422
H        -2.992485        2.140040       -1.182004
H        -1.149173        1.953463       -1.043351
