# Supplementary material for: Theoretical studies on anhydride dynamic covalent bond exchange mechanisms
Source: Commun Chem. 2025 Nov 17;8:351. doi: 10.1038/s42004-025-01736-3 (PMC12624005; doi:10.1038/s42004-025-01736-3)
Supplement: Supplementary file 4 — Supplementary Data 1 [file 42004_2025_1736_MOESM4_ESM.zip › DFT_structures_and_IRC_movie/MAA_and_PNA/gas_pople/INT1'_4m.xyz]

48
INT1'_4m.log    Empirical formula: C3H4O    Energy(Hartree): -1151.214197
O         1.017313       -1.661295        0.248439
O        -1.237531       -1.828931        0.247704
O         0.387669        0.113202        1.498141
C        -0.217231       -1.792221       -0.381233
C         1.157163       -0.790130        1.297358
O        -0.956814        2.384825        0.205611
O        -1.510053        0.912467       -1.419799
O         0.678616        3.850593        0.047753
C        -1.685201        1.349868       -0.310382
C         0.292737        2.757598       -0.254323
C         1.124448        1.760732       -1.029812
H         0.779966        0.743729       -0.853963
H         0.961100        1.953609       -2.097763
C         2.605448        1.911399       -0.663997
H         2.933670        2.925900       -0.917923
H         2.731947        1.797178        0.420002
C         3.443335        0.894169       -1.382230
H         3.342966        0.868411       -2.469428
C         4.279250        0.043681       -0.785434
H         4.408740        0.048698        0.295397
H         4.872968       -0.667620       -1.353253
C        -2.716540        0.883869        0.677152
H        -2.162083        0.291391        1.418212
H        -3.119068        1.753814        1.205925
C        -3.821180        0.049892        0.028432
H        -3.350855       -0.742013       -0.564245
H        -4.409588        0.672284       -0.656026
C        -4.713208       -0.564169        1.067689
H        -4.226482       -1.253977        1.759231
C        -6.016718       -0.319243        1.193922
H        -6.531570        0.363496        0.520973
H        -6.613931       -0.792332        1.967626
C        -0.111160       -1.944552       -1.854872
C         1.080159       -1.853072       -2.455859
H         1.991301       -1.665118       -1.896628
H         1.159962       -1.955140       -3.534765
C        -1.416076       -2.168878       -2.560870
H        -1.246946       -2.365062       -3.621964
H        -1.957776       -3.012986       -2.123097
H        -2.045611       -1.279245       -2.459326
C         2.398933       -1.080169        2.073631
C         2.733485       -0.194710        3.016610
H         2.119002        0.682273        3.197539
H         3.623354       -0.331884        3.624097
C         3.178513       -2.322499        1.747040
H         2.568838       -3.219293        1.897446
H         3.495359       -2.320969        0.698996
H         4.064196       -2.391414        2.383213
