# Supplementary material for: Theoretical studies on anhydride dynamic covalent bond exchange mechanisms
Source: Commun Chem. 2025 Nov 17;8:351. doi: 10.1038/s42004-025-01736-3 (PMC12624005; doi:10.1038/s42004-025-01736-3)
Supplement: Supplementary file 4 — Supplementary Data 1 [file 42004_2025_1736_MOESM4_ESM.zip › DFT_structures_and_IRC_movie/MAA_and_PNA/gas_pople/PNA.xyz]

27
PNA.log    Empirical formula: C10H14O3    Energy(Hartree): -614.885021
O         0.015221       -0.278816       -0.184935
O        -1.234425        1.562256       -0.622548
O         1.141368        1.357237        0.909734
C        -2.345797       -0.517820       -0.089841
C         2.385614       -0.306356       -0.327414
C        -3.688876        0.164862       -0.347401
C         3.681265        0.293282        0.218573
C        -1.180996        0.408101       -0.318444
C         1.163135        0.391661        0.206484
C        -4.831322       -0.793105       -0.165167
C         4.885893       -0.371595       -0.383615
C        -5.797823       -0.653918        0.740867
C         5.802950       -1.046521        0.307707
H        -2.208483       -1.397037       -0.731891
H        -2.280797       -0.886183        0.941637
H         2.344479       -0.240273       -1.422856
H         2.306364       -1.373163       -0.087605
H        -3.800419        1.021222        0.325708
H        -3.690289        0.565634       -1.368645
H         3.701224        0.195816        1.309396
H         3.690783        1.367571       -0.001599
H        -4.844097       -1.659998       -0.828112
H         4.991419       -0.287076       -1.466557
H        -6.600687       -1.378930        0.833802
H        -5.819727        0.197241        1.418097
H         6.655376       -1.511273       -0.178316
H         5.733274       -1.150505        1.388442
