# Supplementary material for: Theoretical studies on anhydride dynamic covalent bond exchange mechanisms
Source: Commun Chem. 2025 Nov 17;8:351. doi: 10.1038/s42004-025-01736-3 (PMC12624005; doi:10.1038/s42004-025-01736-3)
Supplement: Supplementary file 4 — Supplementary Data 1 [file 42004_2025_1736_MOESM4_ESM.zip › DFT_structures_and_IRC_movie/MAA_and_PNA/gas_pople/INT3b_4m.xyz]

48
INT3b_4m.log    Empirical formula: C3H4O    Energy(Hartree): -1151.197514
O         0.919797       -0.258242       -2.460971
O         0.003702       -3.016521       -1.241962
O         0.612637        1.345977       -1.004997
C        -1.994161       -1.666054       -1.189480
C         2.886510        0.298761       -1.214267
C        -2.166639       -0.149816       -1.368843
C         3.034782       -0.562808        0.058838
C        -0.610013       -2.108146       -0.770751
C         1.443982        0.421223       -1.620842
C        -3.583049        0.187271       -1.734754
C         4.462297       -0.559708        0.521954
C        -4.382859        0.954670       -0.994587
C         5.251100       -1.633081        0.547683
H        -2.206039       -2.199315       -2.119900
H        -2.709809       -2.024283       -0.437658
H         3.325361        1.283908       -1.049429
H         3.391899       -0.194708       -2.047688
H        -1.896998        0.387622       -0.452682
H        -1.471833        0.188923       -2.145249
H         2.698945       -1.582977       -0.155853
H         2.391305       -0.156778        0.847296
H        -3.959217       -0.236565       -2.667112
H         4.852437        0.406605        0.845440
H        -5.402861        1.175634       -1.294398
H        -4.033533        1.393684       -0.061408
H         6.280433       -1.576290        0.889182
H         4.888082       -2.608115        0.229437
O         0.012444       -1.356767        0.227059
O        -0.249025        0.297429        1.676017
O         1.996923        2.252155        0.567721
C        -1.702890       -1.581558        1.952289
C        -0.253011        3.014589        0.436067
C        -0.628776       -0.776063        1.288550
C         0.919746        2.180254        0.037997
C        -1.563622       -3.080993        1.993865
C        -0.102544        3.684234        1.770586
C        -2.705958       -0.896551        2.506579
C        -1.307954        3.153944       -0.372311
H        -2.323034       -3.505278        2.654689
H        -1.676205       -3.547872        1.009534
H        -0.575786       -3.368286        2.368265
H         0.027452        2.929642        2.553292
H         0.786339        4.321976        1.786058
H        -0.982262        4.290730        1.998009
H        -3.519921       -1.403682        3.016838
H        -2.730796        0.188394        2.459230
H        -2.140361        3.792516       -0.088233
H        -1.367074        2.651245       -1.332028
