# Supplementary material for: Theoretical studies on anhydride dynamic covalent bond exchange mechanisms
Source: Commun Chem. 2025 Nov 17;8:351. doi: 10.1038/s42004-025-01736-3 (PMC12624005; doi:10.1038/s42004-025-01736-3)
Supplement: Supplementary file 4 — Supplementary Data 1 [file 42004_2025_1736_MOESM4_ESM.zip › DFT_structures_and_IRC_movie/MAA_and_PNA/gas_pople/TS2a_4m.xyz]

48
TS2a_4m.log    Empirical formula: C3H4O    Energy(Hartree): -1151.134652
O        -0.483376       -0.651233       -0.452004
O        -0.696664        0.165468       -2.506320
O         1.622637        0.987574       -0.442042
C        -2.652984        0.140422       -1.099730
C         2.210080       -1.286758       -0.667996
C        -3.397524       -1.192603       -0.898663
C         3.712205       -1.235439       -0.313130
C        -1.190145       -0.094139       -1.422388
C         1.487360       -0.216323        0.072823
C        -4.799006       -0.969150       -0.411307
C         4.469235       -2.289781       -1.068877
C        -5.901876       -1.329231       -1.066383
C         5.136523       -3.290612       -0.497501
H        -2.716438        0.738942       -0.182238
H        -3.103516        0.708962       -1.916912
H         2.053779       -1.120295       -1.738066
H         1.775416       -2.247462       -0.385916
H        -3.412166       -1.754379       -1.840088
H        -2.846415       -1.794517       -0.164536
H         3.845058       -1.378074        0.765246
H         4.101436       -0.240913       -0.565390
H        -4.890262       -0.458552        0.549729
H         4.444541       -2.210310       -2.156385
H        -6.892629       -1.133915       -0.667106
H        -5.847681       -1.834204       -2.028569
H         5.666100       -4.031388       -1.088641
H         5.179259       -3.398516        0.584173
O         1.046775       -0.400500        1.256830
O        -0.774841        1.173300        1.295459
O         2.099910        2.228405        1.397768
C        -1.226666       -1.105388        2.009554
C         0.790380        3.258043       -0.322955
C        -0.543552        0.006580        1.286463
C         1.528289        2.172923        0.354760
C        -0.722334       -2.508584        1.856240
C         0.627933        4.495325        0.512435
C        -2.293039       -0.747197        2.728570
C         0.328636        3.096411       -1.567135
H        -1.409665       -3.208743        2.337534
H        -0.633250       -2.764837        0.796140
H         0.266987       -2.617501        2.310194
H         0.072490        4.261032        1.426481
H         1.600325        4.893875        0.817617
H         0.087381        5.262762       -0.045517
H        -2.877637       -1.490475        3.263081
H        -2.600174        0.291944        2.797253
H        -0.206635        3.906345       -2.055685
H         0.447071        2.169106       -2.118599
