# Supplementary material for: Theoretical studies on anhydride dynamic covalent bond exchange mechanisms
Source: Commun Chem. 2025 Nov 17;8:351. doi: 10.1038/s42004-025-01736-3 (PMC12624005; doi:10.1038/s42004-025-01736-3)
Supplement: Supplementary file 4 — Supplementary Data 1 [file 42004_2025_1736_MOESM4_ESM.zip › DFT_structures_and_IRC_movie/MAA_and_PNA/gas_pople/INT1_4m.xyz]

48
INT1_4m.log    Empirical formula: C3H4O    Energy(Hartree): -1151.208087
O         0.493440       -1.069345        0.768395
O         0.594199       -1.636400       -1.437965
O         1.033382        1.496503       -0.965760
C        -1.225854       -2.447904       -0.076905
C         2.855555       -0.850184       -0.012504
C        -2.087490       -2.630935       -1.327524
C         4.195563       -0.286582        0.462998
C         0.043493       -1.692698       -0.374474
C         1.748636       -0.488731        0.940944
C        -3.364693       -3.347100       -0.994929
C         5.289871       -0.613003       -0.511993
C        -4.575429       -2.795186       -1.072039
C         6.376605       -1.326922       -0.221293
H        -0.928511       -3.419154        0.344277
H        -1.775731       -1.921333        0.707356
H         2.586413       -0.463501       -0.998884
H         2.895092       -1.941368       -0.117685
H        -2.308544       -1.645271       -1.748981
H        -1.516144       -3.189402       -2.078223
H         4.443416       -0.678544        1.455368
H         4.094622        0.800557        0.567469
H        -3.270139       -4.378822       -0.651162
H         5.156862       -0.234737       -1.526928
H        -5.473275       -3.347230       -0.810017
H        -4.703137       -1.768368       -1.409228
H         7.137424       -1.537249       -0.966954
H         6.542894       -1.721497        0.779015
O         1.870971        0.211194        1.905456
O        -2.011883        0.463918       -0.353872
O        -0.519777        1.832065        0.612047
C        -2.010006        0.697828        2.049405
C        -0.674148        3.123961       -1.440488
C        -1.552045        0.952611        0.653328
C         0.034806        2.076579       -0.653729
C        -1.180136        1.238690        3.177566
C        -1.901650        3.764448       -0.855608
C        -3.131942       -0.015183        2.187259
C        -0.160410        3.420918       -2.637633
H        -1.600535        0.928629        4.137192
H        -0.149178        0.878939        3.097235
H        -1.144411        2.332726        3.147595
H        -2.697211        3.025009       -0.714932
H        -1.688523        4.215455        0.118617
H        -2.274627        4.543166       -1.524743
H        -3.527621       -0.248873        3.171303
H        -3.672864       -0.380360        1.318318
H        -0.618769        4.172689       -3.273319
H         0.725489        2.911396       -3.003382
