# Supplementary material for: Theoretical studies on anhydride dynamic covalent bond exchange mechanisms
Source: Commun Chem. 2025 Nov 17;8:351. doi: 10.1038/s42004-025-01736-3 (PMC12624005; doi:10.1038/s42004-025-01736-3)
Supplement: Supplementary file 4 — Supplementary Data 1 [file 42004_2025_1736_MOESM4_ESM.zip › DFT_structures_and_IRC_movie/MAA_and_PNA/gas_pople/TS1_4m.xyz]

48
TS1_4m.log    Empirical formula: C3H4O    Energy(Hartree): -1151.133419
O        -0.534552        0.189657       -1.389083
O         0.008804       -1.976606       -1.871937
O         0.716491        1.927178       -0.962514
C        -2.306670       -1.453771       -1.472361
C         1.941093       -0.038200       -1.556183
C        -3.185701       -0.288182       -1.021602
C         3.178405        0.743870       -1.112473
C        -0.832087       -1.182001       -1.585263
C         0.678858        0.704101       -1.242463
C        -4.626538       -0.703524       -0.927986
C         4.430462       -0.033271       -1.405821
C        -5.307315       -0.767523        0.215635
C         5.316566       -0.408258       -0.484525
H        -2.618618       -1.845206       -2.449708
H        -2.384838       -2.279006       -0.757205
H         1.944858       -0.251401       -2.634985
H         1.895643       -1.014256       -1.067624
H        -2.820631        0.049734       -0.047988
H        -3.084482        0.543299       -1.732120
H         3.095413        0.947875       -0.038987
H         3.206345        1.711459       -1.627442
H        -5.121238       -0.978067       -1.861397
H         4.603545       -0.299121       -2.450200
H        -6.346197       -1.082370        0.245832
H        -4.836203       -0.513440        1.163074
H         6.209104       -0.967961       -0.747571
H         5.177360       -0.161928        0.566058
O         0.787872        0.242807        1.078844
O        -1.071236       -1.004972        1.128913
O         1.198655        2.843958        1.201615
C         0.994094       -1.972982        1.873859
C        -1.167210        2.305046        0.849171
C         0.144271       -0.838867        1.330774
C         0.293892        2.338983        0.691744
C         2.463872       -1.709290        2.046496
C        -1.619665        2.002618        2.250054
C         0.407235       -3.137224        2.159636
C        -1.944888        2.638083       -0.179711
H         2.968459       -2.577600        2.479948
H         2.936023       -1.479658        1.083710
H         2.629837       -0.838491        2.688752
H        -1.473072        0.936755        2.448927
H        -1.054355        2.583601        2.984689
H        -2.681554        2.241012        2.347049
H         0.975072       -3.979594        2.546832
H        -0.660672       -3.261214        2.008860
H        -3.017933        2.729884       -0.038106
H        -1.542203        2.811850       -1.170996
