# Supplementary material for: Theoretical studies on anhydride dynamic covalent bond exchange mechanisms
Source: Commun Chem. 2025 Nov 17;8:351. doi: 10.1038/s42004-025-01736-3 (PMC12624005; doi:10.1038/s42004-025-01736-3)
Supplement: Supplementary file 4 — Supplementary Data 1 [file 42004_2025_1736_MOESM4_ESM.zip › DFT_structures_and_IRC_movie/MAA_and_PNA/gas_pople/TS1'_4m.xyz]

48
TS1'_4m.log    Empirical formula: C3H4O    Energy(Hartree): -1151.133049
O         1.140610        0.417622        0.853559
O        -0.843091        0.745879        1.936871
O         1.792640        1.651681       -0.847641
C         0.064780        0.012465        1.696385
C         1.178329        1.589319        0.252050
O        -0.616499        0.837445       -1.268378
O        -1.026863       -1.156287       -0.340385
O         1.412329        1.186495       -3.075390
C        -1.399772       -0.095156       -0.883422
C         1.460763        0.603830       -2.067984
C         1.740599       -0.812057       -1.690300
H         1.057361       -1.137679       -0.902870
H         1.509405       -1.385465       -2.594461
C         3.221681       -0.979402       -1.306634
H         3.852542       -0.565295       -2.105051
H         3.441186       -0.413128       -0.393998
C         3.561534       -2.429807       -1.105225
H         3.263406       -3.107370       -1.906074
C         4.199357       -2.918159       -0.043014
H         4.520357       -2.274495        0.773796
H         4.433953       -3.974670        0.042770
C        -2.890205        0.155139       -1.100729
H        -3.092726        1.200567       -0.838898
H        -3.090032        0.067303       -2.176635
C        -3.789809       -0.796221       -0.311279
H        -3.543732       -0.696899        0.755122
H        -3.566417       -1.831206       -0.590562
C        -5.245520       -0.498745       -0.525136
H        -5.578643        0.501193       -0.239534
C        -6.130962       -1.348652       -1.045591
H        -5.838663       -2.352590       -1.346844
H        -7.172262       -1.074586       -1.188384
C         0.279991       -1.359348        2.207923
C         1.494702       -1.913235        2.175206
H         2.349791       -1.402780        1.746504
H         1.657269       -2.912017        2.569343
C        -0.961531       -2.009553        2.740242
H        -0.729151       -2.991849        3.156965
H        -1.429038       -1.392241        3.513259
H        -1.676138       -2.121761        1.917819
C         0.745641        2.838355        0.895313
C         0.295883        3.777525        0.053154
H         0.223964        3.583814       -1.012610
H        -0.052665        4.735840        0.428816
C         0.838916        3.004488        2.392172
H        -0.134557        2.859742        2.864864
H         1.535927        2.287809        2.836741
H         1.199591        4.010350        2.622055
