# Supplementary material for: Theoretical studies on anhydride dynamic covalent bond exchange mechanisms
Source: Commun Chem. 2025 Nov 17;8:351. doi: 10.1038/s42004-025-01736-3 (PMC12624005; doi:10.1038/s42004-025-01736-3)
Supplement: Supplementary file 4 — Supplementary Data 1 [file 42004_2025_1736_MOESM4_ESM.zip › DFT_structures_and_IRC_movie/MAA_and_PNA/gas_pople/PRD_4m.xyz]

24
PRD_4m.log    Empirical formula: C3H4O    Energy(Hartree): -575.595905
O        -0.157637        1.988591       -0.842413
O         0.509932       -0.138665       -0.436589
C        -1.786452        0.202639       -0.935789
C        -2.365931       -0.263438        0.414489
C        -0.433723        0.830571       -0.742187
C        -3.701061       -0.925501        0.228792
C        -4.844355       -0.475821        0.743053
H        -1.687675       -0.655729       -1.610081
H        -2.439741        0.945134       -1.398699
H        -2.464085        0.595478        1.087764
H        -1.660957       -0.965403        0.876913
H        -3.707167       -1.829393       -0.382411
H        -5.785659       -0.989949        0.574533
H        -4.874663        0.422778        1.355433
O         1.526346        0.997229        1.233340
C         2.833911       -0.563472       -0.001912
C         1.603046        0.201763        0.339842
C         4.002120       -0.302898        0.905251
C         2.853684       -1.392101       -1.049775
H         4.269615        0.758040        0.892584
H         3.751066       -0.553383        1.940636
H         4.867579       -0.892975        0.596136
H         3.755547       -1.941796       -1.304290
H         1.979571       -1.540497       -1.673818
