# Supplementary material for: Theoretical studies on anhydride dynamic covalent bond exchange mechanisms
Source: Commun Chem. 2025 Nov 17;8:351. doi: 10.1038/s42004-025-01736-3 (PMC12624005; doi:10.1038/s42004-025-01736-3)
Supplement: Supplementary file 4 — Supplementary Data 1 [file 42004_2025_1736_MOESM4_ESM.zip › DFT_structures_and_IRC_movie/MAA_and_PNA/acid_catalysis/TS_acid_prime.xyz]

49
TS_acid_prime.log    Empirical formula: C18H25O6    Energy(Hartree): -1150.626115
O        -1.295511       -0.228152       -0.404309
O         0.157884       -2.140389       -0.805895
O        -1.667654       -1.097890        1.619568
C        -2.203119       -2.519201       -1.282104
C        -2.707308        1.009536        1.187140
C        -0.953361       -1.874338       -0.891093
C        -1.853261       -0.166595        0.906144
C        -2.048713       -4.009472       -1.437579
C        -2.974593        1.247947        2.643902
C        -3.315742       -1.813588       -1.521259
C        -3.253401        1.697513        0.174564
H        -1.736635       -4.468586       -0.489194
H        -3.003976       -4.447349       -1.747309
H        -1.287547       -4.244135       -2.194798
H        -3.653422        2.097297        2.777139
H        -3.422256        0.353840        3.099894
H        -2.036737        1.451810        3.181269
H        -4.218605       -2.331225       -1.850870
H        -3.361773       -0.731645       -1.411197
H        -3.945036        2.519163        0.372608
H        -3.048559        1.464084       -0.872849
H         0.176307       -1.862907        2.358202
O         1.045593       -0.168521        1.096939
O        -0.029874        0.436484       -2.127914
O         1.083666       -2.132943        2.136218
C         0.020971        1.989277       -0.269239
C         3.042451       -1.506391        0.972330
C        -0.407508        3.273084       -1.000797
C         3.605355       -0.497996       -0.024912
C        -0.337998        0.769537       -1.051479
C         1.640050       -1.182307        1.398252
C         0.098462        4.487451       -0.275136
C         4.990098       -0.865482       -0.475034
C         0.950622        5.366762       -0.796628
C         6.072272       -0.116649       -0.274807
H        -0.347590        1.941076        0.759649
H         1.118331        1.942061       -0.208181
H         3.033196       -2.529405        0.563824
H         3.662756       -1.559657        1.881899
H        -0.015567        3.252899       -2.028068
H        -1.507398        3.312512       -1.069976
H         3.610494        0.503909        0.430173
H         2.927239       -0.451887       -0.894828
H        -0.269745        4.632096        0.746878
H         5.092801       -1.826462       -0.992411
H         1.287697        6.234863       -0.228130
H         1.334704        5.253756       -1.814121
H         7.057120       -0.436037       -0.619197
H         6.009718        0.846686        0.239155
