# Supplementary material for: Theoretical studies on anhydride dynamic covalent bond exchange mechanisms
Source: Commun Chem. 2025 Nov 17;8:351. doi: 10.1038/s42004-025-01736-3 (PMC12624005; doi:10.1038/s42004-025-01736-3)
Supplement: Supplementary file 4 — Supplementary Data 1 [file 42004_2025_1736_MOESM4_ESM.zip › DFT_structures_and_IRC_movie/MAA_and_PNA/acid_catalysis/TS_acid_c7.xyz]

49
TS_acid_c7.log    Empirical formula: C18H25O6    Energy(Hartree): -1150.637531
O         0.960185        0.059041        0.063108
O         2.425336        1.154353       -1.568427
O         0.543330       -1.619875        1.526699
C         2.373297       -1.295719       -1.681134
C         2.696131       -0.594737        1.656342
C         2.111859        0.085725       -1.307370
C         1.324389       -0.811402        1.152636
C         3.724362       -1.470724       -2.328829
C         3.274376       -1.755330        2.411094
C         1.416144       -2.226838       -1.543352
C         3.269270        0.610635        1.516089
H         3.847151       -2.517332       -2.629707
H         3.818725       -0.834438       -3.219940
H         4.530844       -1.204287       -1.631241
H         3.324318       -2.650634        1.774274
H         4.280180       -1.517259        2.774184
H         2.634220       -2.004210        3.269356
H         1.609276       -3.236161       -1.914359
H         0.435225       -2.004541       -1.111893
H         4.251880        0.803216        1.952298
H         2.767479        1.440745        1.012144
H        -1.424313       -1.686669        1.409641
O        -1.470330       -1.275742       -0.845611
O        -0.789242        0.824223        1.279141
O        -2.345420       -1.828339        1.121898
C        -0.708598        1.575613       -1.015762
C        -3.816702       -1.819857       -0.722075
C        -0.639789        3.084767       -0.709589
C        -4.810733       -0.867333       -0.036644
C        -0.308486        0.825166        0.210036
C        -2.429765       -1.619880       -0.178587
C         0.754418        3.542145       -0.380601
C        -4.454352        0.571978       -0.279007
C         1.175551        3.806256        0.857743
C        -3.948524        1.385924        0.648997
H        -0.107252        1.293899       -1.887236
H        -1.747117        1.267196       -1.206641
H        -4.111001       -2.863474       -0.534634
H        -3.775791       -1.654279       -1.805984
H        -1.029405        3.623567       -1.584868
H        -1.313163        3.293123        0.134580
H        -4.822915       -1.076321        1.042358
H        -5.817104       -1.078481       -0.426501
H         1.451403        3.644798       -1.219035
H        -4.615858        0.949832       -1.296002
H         2.197211        4.139913        1.051161
H         0.501125        3.730944        1.716258
H        -3.713629        2.428936        0.423482
H        -3.779439        1.044282        1.673925
