# Supplementary material for: Theoretical studies on anhydride dynamic covalent bond exchange mechanisms
Source: Commun Chem. 2025 Nov 17;8:351. doi: 10.1038/s42004-025-01736-3 (PMC12624005; doi:10.1038/s42004-025-01736-3)
Supplement: Supplementary file 4 — Supplementary Data 1 [file 42004_2025_1736_MOESM4_ESM.zip › DFT_structures_and_IRC_movie/MAA_and_PNA/acid_catalysis/TS_acid_c6.xyz]

49
TS_acid_c6.log    Empirical formula: C18H25O6    Energy(Hartree): -1150.634603
O         1.217280        0.056000       -0.379334
O         3.512331       -0.528792       -1.213156
O         0.768280        1.726298        1.052005
C         3.258834       -0.779109        1.233915
C         1.074941        2.384767       -1.216276
C         3.054073       -0.546202       -0.173191
C         0.962984        1.445858       -0.085674
C         4.720207       -1.027722        1.542769
C         0.772631        3.811266       -0.862140
C         2.238062       -0.799374        2.108767
C         1.457490        1.953009       -2.425825
H         5.097423       -1.904513        0.998728
H         5.336107       -0.159653        1.271164
H         4.825171       -1.210144        2.618326
H         0.850127        4.452235       -1.747160
H        -0.241287        3.890666       -0.446065
H         1.468886        4.175249       -0.093315
H         2.468910       -1.009359        3.156346
H         1.193218       -0.631559        1.826233
H         1.565651        2.657372       -3.252834
H         1.672687        0.904267       -2.634640
H        -0.637684        1.254413        2.526001
O        -0.829330       -0.744672        1.410683
O        -0.711710       -0.173086       -1.536194
O        -1.580022        1.015827        2.545261
C         0.516518       -2.185589       -0.949954
C        -3.203286       -0.372922        1.548025
C        -0.588309       -3.061132       -1.543636
C        -3.589319        0.272666        0.200751
C         0.190506       -0.726908       -1.021921
C        -1.760560       -0.084586        1.834104
C        -1.837274       -3.100410       -0.708960
C        -3.421815        1.764742        0.187993
C        -3.058505       -2.864738       -1.183656
C        -2.682929        2.430551       -0.700191
H         1.464101       -2.339764       -1.493886
H         0.694305       -2.427942        0.109547
H        -3.820477        0.032035        2.361098
H        -3.334827       -1.460545        1.490736
H        -0.824561       -2.718743       -2.561647
H        -0.179767       -4.079937       -1.632302
H        -4.644437        0.019847        0.007934
H        -2.992883       -0.180983       -0.604096
H        -1.706319       -3.373030        0.344486
H        -3.959939        2.323097        0.962753
H        -3.942999       -2.950096       -0.548992
H        -3.219505       -2.587141       -2.229042
H        -2.634464        3.521461       -0.682981
H        -2.137567        1.905144       -1.489917
