# Supplementary material for: Theoretical studies on anhydride dynamic covalent bond exchange mechanisms
Source: Commun Chem. 2025 Nov 17;8:351. doi: 10.1038/s42004-025-01736-3 (PMC12624005; doi:10.1038/s42004-025-01736-3)
Supplement: Supplementary file 4 — Supplementary Data 1 [file 42004_2025_1736_MOESM4_ESM.zip › DFT_structures_and_IRC_movie/MAA_and_PNA/acid_catalysis/TS_acid_c4.xyz]

49
TS_acid_c4.log    Empirical formula: C18H25O6    Energy(Hartree): -1150.634842
O         1.042301        0.178828        0.119765
O         2.468972        1.326014       -1.558796
O         0.695005       -1.494879        1.599288
C         2.577639       -1.133618       -1.624824
C         2.808188       -0.395961        1.696794
C         2.238507        0.239773       -1.301117
C         1.436311       -0.655807        1.203398
C         3.947714       -1.247544       -2.249158
C         3.429877       -1.538178        2.444228
C         1.675592       -2.114816       -1.463402
C         3.347029        0.823749        1.551430
H         4.132089       -2.294600       -2.515431
H         4.020073       -0.634774       -3.158515
H         4.726438       -0.916889       -1.547643
H         2.804193       -1.807843        3.306854
H         3.501058       -2.431356        1.806182
H         4.430948       -1.270063        2.799415
H         1.934732       -3.121647       -1.799660
H         0.678292       -1.941134       -1.046160
H         4.328340        1.047374        1.975069
H         2.815870        1.637600        1.054255
H        -1.239948       -1.738428        1.430743
O        -1.264987       -1.425514       -0.840275
O        -0.854481        0.779225        1.219220
O        -2.138027       -1.972854        1.128771
C        -0.714927        1.412932       -1.119078
C        -3.559248       -2.161877       -0.745944
C        -0.312985        2.902735       -1.185172
C        -4.664095       -1.330178       -0.074705
C        -0.324172        0.786789        0.175769
C        -2.209513       -1.820822       -0.179084
C        -0.827229        3.699204       -0.020833
C        -4.463830        0.141698       -0.301406
C        -0.049597        4.396457        0.804957
C        -4.052934        0.994068        0.638664
H        -0.312983        0.833226       -1.960599
H        -1.809827        1.310371       -1.144489
H        -3.739575       -3.233446       -0.569699
H        -3.516955       -1.988023       -1.828516
H         0.778739        3.009850       -1.253685
H        -0.730111        3.293038       -2.126394
H        -4.671923       -1.547365        1.002617
H        -5.633881       -1.648257       -0.484070
H        -1.910582        3.688521        0.140308
H        -4.658509        0.510756       -1.315683
H        -0.467811        4.967584        1.635092
H         1.035029        4.438669        0.665867
H        -3.926293        2.058143        0.426920
H        -3.851620        0.660523        1.660330
