# Supplementary material for: Theoretical studies on anhydride dynamic covalent bond exchange mechanisms
Source: Commun Chem. 2025 Nov 17;8:351. doi: 10.1038/s42004-025-01736-3 (PMC12624005; doi:10.1038/s42004-025-01736-3)
Supplement: Supplementary file 4 — Supplementary Data 1 [file 42004_2025_1736_MOESM4_ESM.zip › DFT_structures_and_IRC_movie/MAA_and_PNA/acid_catalysis/TS_acid_c5.xyz]

49
TS_acid_c5.log    Empirical formula: C18H25O6    Energy(Hartree): -1150.630822
O        -1.415908        0.050893       -0.368472
O        -3.627786        1.157555       -0.718936
O        -1.267030       -2.017285        0.485093
C        -3.034750        0.861660        1.658346
C        -1.842614       -1.902761       -1.823506
C        -3.040790        0.880175        0.215802
C        -1.466090       -1.379142       -0.498627
C        -4.350918        1.351584        2.221960
C        -1.775168       -3.397262       -1.941187
C        -1.957653        0.468529        2.359140
C        -2.237653       -1.068495       -2.795173
H        -4.558227        2.383107        1.905634
H        -5.183718        0.715172        1.892989
H        -4.298090        1.323553        3.316229
H        -2.419170       -3.875745       -1.190221
H        -2.089954       -3.718183       -2.940047
H        -0.749013       -3.748428       -1.761842
H        -2.017488        0.493559        3.450125
H        -1.023876        0.139854        1.892310
H        -2.544493       -1.460500       -3.766719
H        -2.272858        0.013782       -2.662210
H         0.169727       -2.201682        1.776441
O         0.966151       -0.088569        1.346128
O         0.498054        0.132905       -1.574107
O         1.102939       -2.193901        2.053901
C        -0.285688        2.186884       -0.521455
C         3.095176       -0.924926        2.109761
C         0.791152        3.013627       -1.230205
C         3.856015       -0.045682        1.115540
C        -0.255054        0.745023       -0.914212
C         1.628311       -1.010531        1.787304
C         2.175450        2.773161       -0.700521
C         3.812075       -0.603576       -0.279049
C         3.195586        2.337323       -1.435659
C         4.869241       -1.080254       -0.934857
H        -1.289783        2.581807       -0.746318
H        -0.154045        2.210489        0.573762
H         3.503590       -1.942705        2.149388
H         3.163488       -0.504828        3.127182
H         0.758625        2.810877       -2.310812
H         0.526303        4.073251       -1.092768
H         4.897736        0.051940        1.451999
H         3.402839        0.957783        1.124202
H         2.331175        3.006777        0.359422
H         2.828667       -0.609630       -0.765682
H         4.190438        2.202693       -1.008343
H         3.071708        2.094758       -2.494720
H         4.778915       -1.486458       -1.943845
H         5.866369       -1.076063       -0.485423
