# Supplementary material for: Theoretical studies on anhydride dynamic covalent bond exchange mechanisms
Source: Commun Chem. 2025 Nov 17;8:351. doi: 10.1038/s42004-025-01736-3 (PMC12624005; doi:10.1038/s42004-025-01736-3)
Supplement: Supplementary file 4 — Supplementary Data 1 [file 42004_2025_1736_MOESM4_ESM.zip › DFT_structures_and_IRC_movie/MAA_and_PNA/acid_catalysis/TS_acid_c2.xyz]

49
TS_acid_c2.log    Empirical formula: C18H25O6    Energy(Hartree): -1150.633786
O         1.305420        0.243043        0.083605
O         3.133365        1.515794       -1.060762
O         1.325920       -1.588374        1.394581
C         2.922268       -0.827334       -1.809500
C         2.217239        0.396504        2.369559
C         2.747595        0.450428       -1.162976
C         1.583753       -0.430670        1.328842
C         4.198030       -0.865299       -2.622849
C         2.564278       -0.345684        3.627056
C         2.006149       -1.805894       -1.707661
C         2.412871        1.707697        2.167424
H         4.191841       -0.093369       -3.404704
H         5.079254       -0.706030       -1.986700
H         4.282135       -1.848011       -3.100581
H         3.048843        0.323009        4.346718
H         1.656336       -0.763069        4.085211
H         3.235802       -1.188435        3.411321
H         2.187369       -2.736115       -2.251983
H         1.082276       -1.712522       -1.128787
H         2.868464        2.321581        2.946870
H         2.121509        2.210845        1.244304
H        -0.266609       -2.747601        1.117313
O        -0.945416       -1.556335       -0.713772
O        -0.670107        0.880466        0.946203
O        -1.207268       -2.964405        0.985087
C        -0.273697        1.319019       -1.419007
C        -3.121672       -2.509648       -0.337118
C        -1.584418        2.104828       -1.509288
C        -3.807056       -1.232639       -0.827524
C        -0.008306        0.847182       -0.025776
C        -1.661715       -2.283343       -0.049355
C        -1.495646        3.444019       -0.832048
C        -3.906780       -0.196822        0.257899
C        -2.177597        3.770567        0.263771
C        -5.033224        0.413660        0.623620
H         0.577170        1.934138       -1.755661
H        -0.305609        0.407336       -2.037360
H        -3.603217       -2.918371        0.560372
H        -3.161888       -3.289991       -1.114930
H        -1.820455        2.234377       -2.575934
H        -2.393718        1.508169       -1.063888
H        -4.808851       -1.474196       -1.208098
H        -3.221999       -0.838553       -1.675500
H        -0.822822        4.178754       -1.290192
H        -2.974371        0.056359        0.779618
H        -2.087480        4.758613        0.718322
H        -2.860742        3.056858        0.733010
H        -5.045202        1.152471        1.427191
H        -5.985781        0.192813        0.134131
