# Supplementary material for: Theoretical studies on anhydride dynamic covalent bond exchange mechanisms
Source: Commun Chem. 2025 Nov 17;8:351. doi: 10.1038/s42004-025-01736-3 (PMC12624005; doi:10.1038/s42004-025-01736-3)
Supplement: Supplementary file 4 — Supplementary Data 1 [file 42004_2025_1736_MOESM4_ESM.zip › DFT_structures_and_IRC_movie/MAA_and_PNA/acid_catalysis/TS_acid_c3.xyz]

49
TS_acid_c3.log    Empirical formula: C18H25O6    Energy(Hartree): -1150.6358
O        -1.053117       -0.104903       -0.025923
O        -2.851948        1.115282        1.186324
O        -0.895924       -2.082885       -1.102619
C        -2.232384       -1.054126        2.180942
C        -2.372881       -0.483413       -2.080420
C        -2.310710        0.126496        1.351427
C        -1.393587       -1.006786       -1.115431
C        -3.390341       -1.132379        3.150715
C        -2.826245       -1.482421       -3.105347
C        -1.197260       -1.908018        2.098291
C        -2.749088        0.803507       -2.033990
H        -3.280230       -2.035031        3.762295
H        -3.408974       -0.257489        3.815254
H        -4.350525       -1.181508        2.619384
H        -3.563768       -1.032905       -3.779094
H        -1.970295       -1.833237       -3.699261
H        -3.271021       -2.364676       -2.624142
H        -1.178244       -2.758617        2.784148
H        -0.363993       -1.783337        1.400066
H        -3.453905        1.191046       -2.772733
H        -2.363011        1.508576       -1.294601
H         0.967093       -2.857032       -1.012542
O         1.519683       -1.367978        0.630315
O         0.567713        0.740211       -1.319836
O         1.940086       -2.814354       -1.003719
C         0.555108        1.459002        0.988272
C         3.810191       -1.777776        0.012893
C         0.742953        2.944167        0.646984
C         4.195096       -0.494373        0.742033
C         0.108972        0.717739       -0.233218
C         2.317467       -1.948502       -0.082421
C        -0.566730        3.590843        0.291182
C         3.872495        0.736278       -0.065061
C        -0.927349        3.916913       -0.951116
C         4.632426        1.829236       -0.123589
H        -0.141382        1.316881        1.826310
H         1.510324        0.989817        1.272484
H         4.229773       -1.825772       -1.002182
H         4.186868       -2.667939        0.543262
H         1.201968        3.439102        1.514462
H         1.453224        3.021484       -0.188959
H         5.266214       -0.509232        0.985580
H         3.649943       -0.472106        1.700456
H        -1.261878        3.778076        1.118208
H         2.946884        0.708624       -0.655371
H        -1.894733        4.378514       -1.159354
H        -0.252186        3.756911       -1.797164
H         4.347841        2.687870       -0.734850
H         5.573261        1.900679        0.429134
