# Supplementary material for: Theoretical studies on anhydride dynamic covalent bond exchange mechanisms
Source: Commun Chem. 2025 Nov 17;8:351. doi: 10.1038/s42004-025-01736-3 (PMC12624005; doi:10.1038/s42004-025-01736-3)
Supplement: Supplementary file 4 — Supplementary Data 1 [file 42004_2025_1736_MOESM4_ESM.zip › DFT_structures_and_IRC_movie/MAA_and_PNA/acid_catalysis/TS_acid_c10.xyz]

49
TS_acid_c10.log    Empirical formula: C18H25O6    Energy(Hartree): -1150.636206
O        -0.987744        0.049538       -0.052977
O        -2.350539        1.367999        1.476543
O        -0.730118       -1.757489       -1.402696
C        -2.456652       -1.058350        1.797864
C        -2.756222       -0.516561       -1.654017
C        -2.105782        0.262843        1.299886
C        -1.428542       -0.850331       -1.104357
C        -3.786266       -1.071878        2.510025
C        -3.431529       -1.643810       -2.378909
C        -1.583689       -2.074267        1.702158
C        -3.206460        0.745727       -1.579599
H        -3.786764       -0.367335        3.353539
H        -4.600330       -0.788404        1.828337
H        -3.980453       -2.079696        2.894055
H        -3.585061       -2.503536       -1.710799
H        -4.400441       -1.320867       -2.775164
H        -2.802389       -1.988508       -3.211817
H        -1.841947       -3.031741        2.160708
H        -0.606519       -1.971422        1.220429
H        -4.153723        1.015975       -2.051326
H        -2.637672        1.543355       -1.095056
H         1.228664       -2.067882       -1.320417
O         1.351690       -1.418995        0.870554
O         0.786668        0.617338       -1.325893
O         2.166128       -2.149282       -1.064081
C         0.807553        1.489706        0.926668
C         3.716682       -1.839814        0.692207
C         0.886345        2.977208        0.531377
C         4.652747       -0.983997       -0.179121
C         0.322951        0.711717       -0.251595
C         2.298110       -1.788684        0.199458
C        -0.460249        3.549200        0.184475
C         4.140969        0.420433       -0.343398
C        -0.865336        3.790418       -1.063827
C         4.650486        1.491689        0.265622
H         0.190322        1.321247        1.816273
H         1.814565        1.097864        1.136371
H         4.045701       -2.890152        0.675242
H         3.711683       -1.488999        1.731326
H         1.337903        3.523391        1.371682
H         1.568589        3.068253       -0.326766
H         4.748436       -1.458351       -1.167025
H         5.649381       -0.975480        0.283489
H        -1.137470        3.757491        1.019646
H         3.280961        0.543054       -1.015046
H        -1.852920        4.208745       -1.269225
H        -0.208461        3.609811       -1.920237
H         4.240305        2.491175        0.104216
H         5.518263        1.411655        0.926458
