# Supplementary material for: Theoretical studies on anhydride dynamic covalent bond exchange mechanisms
Source: Commun Chem. 2025 Nov 17;8:351. doi: 10.1038/s42004-025-01736-3 (PMC12624005; doi:10.1038/s42004-025-01736-3)
Supplement: Supplementary file 4 — Supplementary Data 1 [file 42004_2025_1736_MOESM4_ESM.zip › DFT_structures_and_IRC_movie/MAA_and_PNA/acid_catalysis/TS_acid.xyz]

49
TS_acid.log    Empirical formula: C18H25O6    Energy(Hartree): -1150.636369
O        -1.063515       -0.139900       -0.008442
O        -2.811349        1.045758        1.319824
O        -0.860925       -2.188382       -0.923253
C        -1.873440       -0.956279        2.414746
C        -2.607308       -0.824117       -1.803187
C        -2.164886        0.126784        1.503995
C        -1.458619       -1.162121       -0.948622
C        -2.900379       -1.044619        3.521832
C        -3.112175       -1.959779       -2.645206
C        -0.771731       -1.715120        2.281137
C        -3.077525        0.432257       -1.833536
H        -3.904380       -1.232922        3.117885
H        -2.630081       -1.869562        4.190695
H        -2.932862       -0.114504        4.105957
H        -3.407032       -2.812924       -2.018348
H        -3.972915       -1.641158       -3.243178
H        -2.320695       -2.312797       -3.321486
H        -0.587734       -2.488484        3.031014
H        -0.037064       -1.583801        1.480972
H        -3.906451        0.687495       -2.497255
H        -2.649729        1.238813       -1.234069
H         1.007446       -2.626594       -1.014690
O         1.773869       -1.119797        0.543089
O         0.399740        0.618829       -1.533524
O         1.975530       -2.588053       -1.116885
C         0.519585        1.614479        0.667640
C         3.968253       -1.615006       -0.334721
C         0.535741        3.061977        0.155533
C         4.555743       -0.449864        0.451829
C         0.035820        0.709399       -0.417299
C         2.470695       -1.725416       -0.249037
C        -0.854720        3.564122       -0.116392
C         4.238867        0.895187       -0.140668
C        -1.362332        3.737507       -1.337840
C         3.949279        1.989453        0.563995
H        -0.078050        1.511212        1.583617
H         1.540419        1.263171        0.887443
H         4.237285       -1.569088       -1.401015
H         4.364943       -2.578278        0.025105
H         1.036286        3.685822        0.910331
H         1.144315        3.096793       -0.759745
H         5.650424       -0.575315        0.461625
H         4.219624       -0.490237        1.498364
H        -1.479521        3.776370        0.759410
H         4.309219        0.971059       -1.232807
H        -2.382396        4.098847       -1.483462
H        -0.761662        3.549070       -2.232780
H         3.792252        2.954590        0.077765
H         3.896354        1.961711        1.656977
