# Supplementary material for: Theoretical studies on anhydride dynamic covalent bond exchange mechanisms
Source: Commun Chem. 2025 Nov 17;8:351. doi: 10.1038/s42004-025-01736-3 (PMC12624005; doi:10.1038/s42004-025-01736-3)
Supplement: Supplementary file 4 — Supplementary Data 1 [file 42004_2025_1736_MOESM4_ESM.zip › DFT_structures_and_IRC_movie/MAA_and_PNA/acid_catalysis/TS_acid_c11.xyz]

49
TS_acid_c11.log    Empirical formula: C18H25O6    Energy(Hartree): -1150.635582
O        -1.595528        0.412215       -0.433087
O        -3.241472        1.968748        0.544600
O        -0.853409       -1.633841       -1.057423
C        -2.978752       -0.153780        1.762274
C        -3.168371       -1.179643       -1.409754
C        -2.834892        0.936391        0.812689
C        -1.775091       -0.892298       -0.993293
C        -4.340845       -0.165673        2.411906
C        -3.510120       -2.639190       -1.462774
C        -1.935173       -0.945907        2.054247
C        -3.968031       -0.179903       -1.808721
H        -5.128167       -0.336921        1.664206
H        -4.376249       -0.970498        3.154950
H        -4.546872        0.788939        2.915837
H        -3.395783       -3.104097       -0.472278
H        -4.538826       -2.783910       -1.810567
H        -2.824218       -3.161078       -2.145056
H        -2.055855       -1.699373        2.836323
H        -0.957180       -0.843475        1.572484
H        -4.968210       -0.394006       -2.191236
H        -3.643343        0.862121       -1.812012
H         1.133834       -1.287211       -1.020205
O         0.879306       -0.234295        0.996577
O         0.184155        0.826486       -1.787413
O         1.994677       -1.350837       -0.566535
C        -0.199766        2.382422        0.043558
C         3.138921       -0.882607        1.469127
C         1.079329        3.143517       -0.322579
C         4.273804       -1.765147        0.941104
C        -0.385387        1.188810       -0.830874
C         1.901092       -0.783521        0.618113
C         2.336490        2.409702        0.050100
C         4.995911       -1.189465       -0.246333
C         3.220403        1.940227       -0.828668
C         6.257370       -0.760627       -0.213642
H        -1.085882        3.023750       -0.087698
H        -0.184643        2.029500        1.087319
H         2.789754       -1.230787        2.453217
H         3.487856        0.151036        1.627667
H         1.073521        3.358966       -1.400893
H         1.043656        4.109666        0.202100
H         3.866114       -2.755561        0.684573
H         4.992077       -1.914655        1.759790
H         2.512580        2.277280        1.124196
H         4.428933       -1.127354       -1.180632
H         4.132368        1.430530       -0.508597
H         3.063350        2.057637       -1.904716
H         6.742203       -0.350636       -1.101611
H         6.855792       -0.817516        0.700215
