# Supplementary material for: Theoretical studies on anhydride dynamic covalent bond exchange mechanisms
Source: Commun Chem. 2025 Nov 17;8:351. doi: 10.1038/s42004-025-01736-3 (PMC12624005; doi:10.1038/s42004-025-01736-3)
Supplement: Supplementary file 4 — Supplementary Data 1 [file 42004_2025_1736_MOESM4_ESM.zip › DFT_structures_and_IRC_movie/MAA_and_PNA/acid_catalysis/TS_acid_c12.xyz]

49
TS_acid_c12.log    Empirical formula: C18H25O6    Energy(Hartree): -1150.633179
O        -0.765767        0.107269       -0.241410
O        -3.050750        0.575017       -1.081205
O         0.614246       -0.174295       -1.986868
C        -2.483922       -1.825369       -1.063935
C         0.099051        2.094055       -1.462242
C        -2.463991       -0.387678       -0.922774
C         0.082850        0.633196       -1.297376
C        -3.862959       -2.324400       -1.433677
C         1.027110        2.578440       -2.537834
C        -1.370364       -2.565172       -0.933292
C        -0.705782        2.869214       -0.721382
H        -4.206670       -1.875847       -2.375899
H        -3.825710       -3.412910       -1.555131
H        -4.595054       -2.082817       -0.650302
H         1.018558        3.672824       -2.587868
H         2.051469        2.234308       -2.337972
H         0.731708        2.173152       -3.516108
H        -1.447294       -3.642556       -1.100271
H        -0.394349       -2.146764       -0.667452
H        -0.714071        3.950268       -0.874953
H        -1.370549        2.466646        0.045801
H         2.140795       -1.569368       -1.725372
O         1.329872       -1.761999        0.414519
O         0.580845        0.941936        1.361966
O         2.912436       -1.704327       -1.148676
C        -1.048964       -0.708352        2.049774
C         3.631193       -1.689003        1.100959
C        -2.514048       -0.288519        2.258819
C         3.821667       -0.227303        1.555560
C        -0.293093        0.190837        1.121589
C         2.507699       -1.746022        0.109006
C        -2.661805        1.186006        2.508650
C         4.205997        0.687922        0.428530
C        -3.526473        1.980112        1.876936
C         3.537984        1.789936        0.085966
H        -0.960340       -1.740682        1.684048
H        -0.499741       -0.646989        2.998137
H         4.548748       -2.071144        0.634889
H         3.367190       -2.318491        1.959944
H        -3.156078       -0.596010        1.417109
H        -2.886225       -0.855743        3.126388
H         4.613300       -0.219733        2.321067
H         2.899017        0.134146        2.034020
H        -2.004106        1.610935        3.275916
H         5.108542        0.413828       -0.130082
H        -3.599176        3.042187        2.117662
H        -4.212757        1.594135        1.117404
H         3.896484        2.433129       -0.720541
H         2.636352        2.097272        0.623294
