# Supplementary material for: Theoretical studies on anhydride dynamic covalent bond exchange mechanisms
Source: Commun Chem. 2025 Nov 17;8:351. doi: 10.1038/s42004-025-01736-3 (PMC12624005; doi:10.1038/s42004-025-01736-3)
Supplement: Supplementary file 4 — Supplementary Data 1 [file 42004_2025_1736_MOESM4_ESM.zip › DFT_structures_and_IRC_movie/MAA_and_PNA/acid_catalysis/TS_acid_c8.xyz]

49
TS_acid_c8.log    Empirical formula: C18H25O6    Energy(Hartree): -1150.635083
O         0.827107       -0.223030        0.204145
O         3.295490       -0.190667        0.562410
O        -0.583304       -1.672395        1.184438
C         2.465489       -2.233355       -0.551599
C         0.165766        0.116581        2.571899
C         2.588768       -0.941017        0.080865
C         0.033574       -0.670184        1.335044
C         3.767533       -3.002250       -0.497861
C        -0.682965       -0.379699        3.706030
C         1.322190       -2.632121       -1.135540
C         1.008082        1.158027        2.631322
H         3.630238       -3.965140       -1.002817
H         4.574039       -2.452401       -1.002191
H         4.074302       -3.189618        0.540207
H        -0.419101       -1.414713        3.965630
H        -0.552689        0.254744        4.589546
H        -1.742553       -0.377979        3.414129
H         1.311670       -3.611202       -1.621203
H         0.410398       -2.026068       -1.162111
H         1.115566        1.719226        3.561865
H         1.602941        1.489232        1.777407
H        -2.091378       -2.405563       -0.061782
O        -1.291580       -0.886485       -1.588169
O        -0.464592        1.596364       -0.107116
O        -2.866958       -2.041541       -0.521858
C         1.075551        1.043930       -1.876174
C        -3.592220       -0.264453       -1.896138
C         1.592510        2.481918       -2.028688
C        -3.736585        1.001421       -1.025627
C         0.372093        0.900394       -0.560804
C        -2.467514       -1.094722       -1.352996
C         2.663177        2.779639       -1.015995
C        -4.078336        0.686615        0.402642
C         2.482233        3.543728        0.062291
C        -3.359289        1.071736        1.457398
H         1.883810        0.307405       -1.986998
H         0.310732        0.799428       -2.629681
H        -4.519590       -0.851721       -1.879800
H        -3.353303        0.013714       -2.930223
H         1.976988        2.605357       -3.050945
H         0.746806        3.173224       -1.905449
H        -4.534184        1.618387       -1.468076
H        -2.806068        1.587358       -1.068297
H         3.640936        2.312221       -1.183646
H        -4.991458        0.101583        0.562711
H         3.289823        3.721550        0.775194
H         1.524744        4.039003        0.250138
H        -3.686897        0.836316        2.472283
H        -2.445424        1.660588        1.336898
