# Supplementary material for: Theoretical studies on anhydride dynamic covalent bond exchange mechanisms
Source: Commun Chem. 2025 Nov 17;8:351. doi: 10.1038/s42004-025-01736-3 (PMC12624005; doi:10.1038/s42004-025-01736-3)
Supplement: Supplementary file 4 — Supplementary Data 1 [file 42004_2025_1736_MOESM4_ESM.zip › DFT_structures_and_IRC_movie/MAA_and_PNA/acid_catalysis/TS_acid_c9.xyz]

49
TS_acid_c9.log    Empirical formula: C18H25O6    Energy(Hartree): -1150.635083
O         0.827129       -0.223047        0.204202
O         3.295433       -0.190784        0.562635
O        -0.583236       -1.672454        1.184513
C         2.465432       -2.233321       -0.551625
C         0.165691        0.116625        2.571931
C         2.588682       -0.941036        0.080962
C         0.033571       -0.670203        1.335111
C         3.767489       -3.002195       -0.497965
C        -0.683117       -0.379586        3.706035
C         1.322131       -2.632065       -1.135577
C         1.008045        1.158040        2.631359
H         4.074364       -3.189495        0.540083
H         3.630163       -3.965117       -1.002851
H         4.573936       -2.452360       -1.002407
H        -0.419343       -1.414622        3.965640
H        -0.552819        0.254847        4.589554
H        -1.742696       -0.377782        3.414100
H         1.311610       -3.611115       -1.621300
H         0.410335       -2.026014       -1.162088
H         1.115504        1.719272        3.561884
H         1.602967        1.489177        1.777461
H        -2.091485       -2.405542       -0.061669
O        -1.291595       -0.886420       -1.587975
O        -0.464523        1.596373       -0.107094
O        -2.867028       -2.041547       -0.521826
C         1.075566        1.043847       -1.876170
C        -3.592225       -0.264476       -1.896169
C         1.592612        2.481800       -2.028702
C        -3.736571        1.001490       -1.025790
C         0.372133        0.900370       -0.560780
C        -2.467544       -1.094708       -1.352918
C         2.663365        2.779429       -1.016076
C        -4.078448        0.686821        0.402479
C         2.482588        3.543617        0.062168
C        -3.359367        1.071846        1.457248
H         1.883776        0.307270       -1.987005
H         0.310712        0.799386       -2.629655
H        -4.519607       -0.851721       -1.879784
H        -3.353284        0.013578       -2.930279
H         1.977028        2.605231       -3.050984
H         0.746963        3.173163       -1.905392
H        -4.534094        1.618469       -1.468357
H        -2.806008        1.587357       -1.068439
H         3.641047        2.311854       -1.183743
H        -4.991687        0.101970        0.562536
H         3.290238        3.721366        0.775020
H         1.525182        4.039048        0.250028
H        -3.687051        0.836518        2.472129
H        -2.445395        1.660535        1.336758
