# Supplementary material for: Theoretical studies on anhydride dynamic covalent bond exchange mechanisms
Source: Commun Chem. 2025 Nov 17;8:351. doi: 10.1038/s42004-025-01736-3 (PMC12624005; doi:10.1038/s42004-025-01736-3)
Supplement: Supplementary file 4 — Supplementary Data 1 [file 42004_2025_1736_MOESM4_ESM.zip › DFT_structures_and_IRC_movie/MAA_and_PNA/m062xd3/MAA_c1_m062xd3.xyz]

21
MAA_c1_m062xd3.xyz    Empirical formula: C8H10O3    Energy(Hartree): -535.896620    
O        0.0000090000    0.3026880000    0.0001200000
O       -1.1891780000   -1.4573520000    0.7580720000
O        1.1890840000   -1.4573300000   -0.7580590000
C       -2.3865500000    0.3884120000   -0.1433440000
C        2.3865760000    0.3883730000    0.1433260000
C       -1.1685630000   -0.3824380000    0.2447530000
C        1.1685350000   -0.3824410000   -0.2446810000
C       -3.6786750000   -0.2798160000    0.2217670000
C        3.6786510000   -0.2798510000   -0.2219680000
C       -2.2827980000    1.5623650000   -0.7741180000
C        2.2829090000    1.5622900000    0.7741790000
H       -3.7308560000   -0.4487240000    1.3068980000
H       -4.5357000000    0.3285210000   -0.0907120000
H       -3.7438840000   -1.2694750000   -0.2522860000
H        4.5357190000    0.3284510000    0.0904630000
H        3.7438940000   -1.2695450000    0.2520080000
H        3.7307150000   -0.4486830000   -1.3071160000
H       -3.1772610000    2.1170440000   -1.0650250000
H       -1.3094710000    1.9900710000   -1.0147990000
H        3.1774120000    2.1169400000    1.0650190000
H        1.3096150000    1.9899950000    1.0149960000
