# Supplementary material for: Theoretical studies on anhydride dynamic covalent bond exchange mechanisms
Source: Commun Chem. 2025 Nov 17;8:351. doi: 10.1038/s42004-025-01736-3 (PMC12624005; doi:10.1038/s42004-025-01736-3)
Supplement: Supplementary file 4 — Supplementary Data 1 [file 42004_2025_1736_MOESM4_ESM.zip › DFT_structures_and_IRC_movie/MAA_and_PNA/m062xd3/INT1_m062xd3.xyz]

48
INT1_m062xd3.xyz    Empirical formula: C18H24O6    Energy(Hartree): -1150.336757    
O        0.1247740000    1.9745980000    0.3608360000
O       -1.3687140000    0.6737210000   -0.7192250000
O       -2.0706100000   -1.7035550000    1.3037230000
C       -1.9634360000    1.5683980000    1.4347290000
C        2.2732710000    2.6666060000   -0.3079980000
C       -3.4335510000    1.2878790000    1.1238150000
C        3.5548700000    2.2873420000   -1.0444770000
C       -1.0879920000    1.3244240000    0.2396850000
C        1.2305020000    1.5795910000   -0.3425500000
C       -4.0269050000    2.3093110000    0.1952890000
C        4.3675790000    1.2441230000   -0.3317420000
C       -4.3303060000    2.0783950000   -1.0809650000
C        4.7606200000    0.0908580000   -0.8677420000
H       -1.5820890000    0.8756080000    2.2025230000
H       -1.7902530000    2.5918830000    1.7986370000
H        2.4614130000    2.9064910000    0.7509790000
H        1.8081560000    3.5670050000   -0.7387730000
H       -3.5111570000    0.2831080000    0.6847150000
H       -3.9895250000    1.2735700000    2.0732810000
H        4.1625520000    3.1997170000   -1.1561990000
H        3.3064150000    1.9342500000   -2.0560620000
H       -4.1853490000    3.3123050000    0.6102550000
H        4.6535900000    1.4789010000    0.7011630000
H       -4.7429410000    2.8605180000   -1.7213410000
H       -4.1614500000    1.0927430000   -1.5238850000
H        5.3679630000   -0.6208310000   -0.3048350000
H        4.4831450000   -0.1813790000   -1.8897670000
O        1.3410310000    0.5207980000   -0.8819060000
O        0.3380170000   -0.4927530000    1.8621570000
O       -0.1158630000   -1.9446360000    0.1907570000
C        2.1198460000   -1.7902150000    0.9222270000
C       -2.1079870000   -2.1324270000   -1.0631990000
C        0.7090750000   -1.3204480000    1.0820570000
C       -1.4916600000   -1.8831880000    0.2766670000
C        2.4862070000   -2.5274070000   -0.3297370000
C       -1.2189760000   -2.0749810000   -2.2694090000
C        2.9632070000   -1.4825290000    1.9114910000
C       -3.4228210000   -2.3701910000   -1.0782820000
H        2.2789430000   -1.8871630000   -1.2004820000
H        3.5503870000   -2.7943650000   -0.3227380000
H        1.8863050000   -3.4419610000   -0.4393320000
H       -0.6847750000   -1.1141650000   -2.2839960000
H       -0.4616850000   -2.8717570000   -2.2354140000
H       -1.8094490000   -2.1826720000   -3.1876490000
H        4.0118370000   -1.7831680000    1.8706790000
H        2.6109390000   -0.9220640000    2.7793610000
H       -3.9520880000   -2.5492940000   -2.0159500000
H       -3.9892240000   -2.3859010000   -0.1450580000
