# Supplementary material for: Theoretical studies on anhydride dynamic covalent bond exchange mechanisms
Source: Commun Chem. 2025 Nov 17;8:351. doi: 10.1038/s42004-025-01736-3 (PMC12624005; doi:10.1038/s42004-025-01736-3)
Supplement: Supplementary file 4 — Supplementary Data 1 [file 42004_2025_1736_MOESM4_ESM.zip › DFT_structures_and_IRC_movie/MAA_and_PNA/m062xd3/TS2a_m062xd3.xyz]

48
TS2a_m062xd3.xyz    Empirical formula: C18H24O6    Energy(Hartree): -1150.282951    
O       -0.2429300000   -0.9273320000    0.3759960000
O        1.7478090000   -1.7885630000   -0.8730130000
O       -2.0204190000    0.1844500000   -0.4116560000
C        1.4999660000   -1.1671230000    0.1159410000
C       -0.8721720000   -0.5522340000   -0.6649200000
O        1.7524450000    0.3786600000   -0.0090450000
O        0.0642460000    0.6496940000   -1.4471440000
O       -0.9814290000    1.7257180000    0.8719950000
C        1.0814070000    1.0718440000   -0.8413360000
C       -1.9884620000    1.1826060000    0.5138100000
C       -1.1020300000   -1.5073010000   -1.8139330000
H       -1.7592300000   -1.0197030000   -2.5473500000
H       -0.1226530000   -1.6920810000   -2.2710800000
C        1.8788550000   -1.5181680000    1.5302460000
H        1.5696280000   -0.7049430000    2.1988600000
H        1.2908980000   -2.4103100000    1.7851290000
C        3.3769240000   -1.8235310000    1.6261900000
H        3.6220730000   -2.6166370000    0.9041500000
H        3.5784190000   -2.2196530000    2.6346360000
C       -1.6827400000   -2.8321470000   -1.3056120000
H       -1.7423740000   -3.5223990000   -2.1617380000
H       -0.9736440000   -3.2659390000   -0.5854120000
C        4.2507920000   -0.6272610000    1.3791220000
H        4.1144560000    0.2203830000    2.0617610000
C        5.1445710000   -0.5341040000    0.3960430000
H        5.2897110000   -1.3532450000   -0.3135460000
H        5.7566530000    0.3606220000    0.2645970000
C       -3.0381270000   -2.6972870000   -0.6736390000
H       -3.8543480000   -2.3872450000   -1.3383720000
C       -3.2937030000   -2.9031740000    0.6174670000
H       -2.4970600000   -3.1931420000    1.3081480000
H       -4.2979600000   -2.7825330000    1.0290010000
C        1.5858600000    2.4494780000   -1.0882730000
C        0.8969530000    3.2282900000   -1.9274800000
H       -0.0072970000    2.8561970000   -2.4109420000
H        1.2250080000    4.2468890000   -2.1424350000
C       -3.3464830000    1.5591930000    1.0060380000
C       -4.4126050000    0.8178670000    0.6888090000
H       -4.3114010000   -0.0690450000    0.0622720000
H       -5.4033630000    1.0819380000    1.0649580000
C        2.8300430000    2.8448380000   -0.3506550000
H        2.6468690000    2.8272820000    0.7336710000
H        3.6408200000    2.1285100000   -0.5458920000
H        3.1500460000    3.8516000000   -0.6444040000
C       -3.3723750000    2.7765000000    1.8818260000
H       -4.3929220000    2.9950010000    2.2182580000
H       -2.7250210000    2.6289250000    2.7579320000
H       -2.9751290000    3.6487890000    1.3428690000
