# Supplementary material for: Theoretical studies on anhydride dynamic covalent bond exchange mechanisms
Source: Commun Chem. 2025 Nov 17;8:351. doi: 10.1038/s42004-025-01736-3 (PMC12624005; doi:10.1038/s42004-025-01736-3)
Supplement: Supplementary file 4 — Supplementary Data 1 [file 42004_2025_1736_MOESM4_ESM.zip › DFT_structures_and_IRC_movie/MAA_and_PNA/m062xd3/INT2_m062xd3.xyz]

48
INT2_m062xd3.xyz    Empirical formula: C18H24O6    Energy(Hartree): -1150.336592    
O        0.1885240000    1.2635420000    0.6738590000
O        0.5562480000    1.5414370000   -1.5397400000
O       -0.5847330000   -0.6400020000   -0.1945070000
C       -0.0241910000    3.4469300000   -0.1970130000
C        0.2889710000   -0.6015770000    2.0994110000
C       -1.4069950000    3.7992760000   -0.7672390000
C       -1.1290900000   -0.4735300000    2.6698930000
C        0.2866260000    1.9962220000   -0.4685650000
C        0.3957610000   -0.1203680000    0.6589930000
C       -2.5135310000    3.0411560000   -0.0927310000
C       -2.0697910000   -1.5666170000    2.2459770000
C       -3.3474770000    2.2103300000   -0.7164400000
C       -3.2409570000   -1.3713180000    1.6415960000
H        0.0198910000    3.6373640000    0.8827750000
H        0.7482080000    4.0455150000   -0.6984450000
H        0.9907050000    0.0216170000    2.6672220000
H        0.6389910000   -1.6412090000    2.1281310000
H       -1.5650360000    4.8818930000   -0.6392180000
H       -1.4130660000    3.5901730000   -1.8475800000
H       -1.5470110000    0.5096300000    2.4039670000
H       -1.0420610000   -0.4973390000    3.7679580000
H       -2.6136530000    3.1898730000    0.9892610000
H       -1.7427550000   -2.5913380000    2.4584880000
H       -4.1397110000    1.6853790000   -0.1787810000
H       -3.2703720000    2.0353570000   -1.7931980000
H       -3.8880290000   -2.2059100000    1.3646430000
H       -3.5854620000   -0.3611490000    1.4007890000
O        2.8884150000    0.8402920000    1.4016950000
O        1.6224030000   -0.4547570000    0.0622660000
O        0.0527260000   -2.7834960000    0.0895730000
C        3.9068470000   -0.3720840000   -0.4140840000
C       -1.7291790000   -2.2591260000   -1.4380620000
C        2.7898340000    0.0914920000    0.4703660000
C       -0.6545220000   -1.9710500000   -0.4358770000
C        3.5580660000   -1.2258160000   -1.5976040000
C       -2.4835430000   -1.0993680000   -2.0159370000
C        5.1375310000    0.0250170000   -0.0793500000
C       -1.9316710000   -3.5433600000   -1.7447590000
H        4.4592150000   -1.4878820000   -2.1653500000
H        3.0491320000   -2.1452480000   -1.2744170000
H        2.8548340000   -0.6920310000   -2.2533500000
H       -3.2086520000   -1.4411750000   -2.7649170000
H       -3.0123800000   -0.5573460000   -1.2180560000
H       -1.7897480000   -0.3794520000   -2.4743270000
H        6.0054700000   -0.2668010000   -0.6733950000
H        5.2882740000    0.6530100000    0.8005330000
H       -2.6932830000   -3.8372290000   -2.4693510000
H       -1.3283010000   -4.3190800000   -1.2700120000
