# Supplementary material for: Theoretical studies on anhydride dynamic covalent bond exchange mechanisms
Source: Commun Chem. 2025 Nov 17;8:351. doi: 10.1038/s42004-025-01736-3 (PMC12624005; doi:10.1038/s42004-025-01736-3)
Supplement: Supplementary file 4 — Supplementary Data 1 [file 42004_2025_1736_MOESM4_ESM.zip › DFT_structures_and_IRC_movie/MAA_and_PNA/m062xd3/TS2b_m062xd3.xyz]

48
TS2b_m062xd3.xyz    Empirical formula: C18H24O6    Energy(Hartree): -1150.284325    
O       -1.2165200000    0.4672660000    0.2396160000
O       -2.8902330000   -0.7757600000   -1.1400200000
O        0.8965390000    1.0319610000   -0.2794340000
C       -2.4351690000   -0.8140920000   -0.0403940000
C       -0.3557520000    0.5735270000   -0.6957260000
O       -1.3522680000   -1.9624300000    0.1747900000
O        0.0874900000   -0.9590380000   -1.2031350000
O        1.1184140000   -0.5365300000    1.3311480000
C       -0.2745440000   -1.9329380000   -0.4934670000
C        1.4798770000    0.4870300000    0.8140290000
C       -0.7376440000    1.2232140000   -2.0059720000
H        0.1607060000    1.3092470000   -2.6335590000
H       -1.4533110000    0.5452660000   -2.4880000000
C        0.5924280000   -3.1571430000   -0.4381540000
H        0.8115920000   -3.3136050000    0.6304310000
H       -0.0363560000   -4.0036060000   -0.7523940000
C        1.8710610000   -3.0577200000   -1.2715180000
H        1.6221810000   -2.7359880000   -2.2930160000
H        2.2976780000   -4.0706450000   -1.3441430000
C       -1.4066970000    2.5803410000   -1.7601260000
H       -1.7720620000    2.9554460000   -2.7290830000
H       -2.2844810000    2.4195630000   -1.1173570000
C        2.9059820000   -2.1376620000   -0.6863680000
H        3.2576480000   -2.3943800000    0.3203100000
C        3.4056580000   -1.0654260000   -1.2979320000
H        3.0572950000   -0.7675970000   -2.2907290000
H        4.1683560000   -0.4420530000   -0.8256070000
C       -0.4973510000    3.6009640000   -1.1381110000
H        0.3588460000    3.9215750000   -1.7450940000
C       -0.6551300000    4.1084390000    0.0834440000
H       -1.4874490000    3.7931800000    0.7188080000
H        0.0403910000    4.8447160000    0.4916430000
C       -3.1524810000   -0.7154110000    1.2730320000
C       -4.4643780000   -0.4878160000    1.1967210000
H       -4.9501650000   -0.3963190000    0.2238630000
H       -5.0700450000   -0.3883320000    2.0994360000
C        2.6553540000    1.2733580000    1.2917690000
C        2.8948420000    2.4959420000    0.8070130000
H        2.2408070000    2.9363310000    0.0533190000
H        3.7429900000    3.0807700000    1.1695300000
C       -2.3676460000   -0.8705180000    2.5397100000
H       -1.9812830000   -1.8960420000    2.6279620000
H       -1.4993980000   -0.1985400000    2.5279720000
H       -2.9978380000   -0.6517220000    3.4109310000
C        3.4742630000    0.5860080000    2.3430470000
H        4.3025090000    1.2232570000    2.6752820000
H        2.8461610000    0.3244010000    3.2061820000
H        3.8818090000   -0.3592600000    1.9536040000
