# Supplementary material for: Theoretical studies on anhydride dynamic covalent bond exchange mechanisms
Source: Commun Chem. 2025 Nov 17;8:351. doi: 10.1038/s42004-025-01736-3 (PMC12624005; doi:10.1038/s42004-025-01736-3)
Supplement: Supplementary file 4 — Supplementary Data 1 [file 42004_2025_1736_MOESM4_ESM.zip › DFT_structures_and_IRC_movie/MAA_and_PNA/m062xd3/PNA_c1_m062xd3.xyz]

27
PNA_c1_m062xd3.xyz    Empirical formula: C10H14O3    Energy(Hartree): -614.410354    
O        0.0148420000   -0.2567000000   -0.1802790000
O       -1.2483260000    1.5685550000   -0.5953360000
O        1.1554800000    1.3829700000    0.8734240000
C       -2.3382700000   -0.5201280000   -0.0907950000
C        2.3790350000   -0.3080910000   -0.3301540000
C       -3.6851970000    0.1487930000   -0.3455260000
C        3.6791890000    0.2824200000    0.2061200000
C       -1.1819140000    0.4173240000   -0.3088550000
C        1.1641770000    0.4074520000    0.1951740000
C       -4.8290570000   -0.8048010000   -0.1606180000
C        4.8851070000   -0.3926600000   -0.3783620000
C       -5.8019850000   -0.6596190000    0.7369300000
C        5.8032250000   -1.0528920000    0.3248090000
H       -2.1832520000   -1.3987310000   -0.7375310000
H       -2.2656530000   -0.8971890000    0.9422670000
H        2.3318090000   -0.2549470000   -1.4309140000
H        2.2814870000   -1.3761250000   -0.0813090000
H       -3.7965040000    1.0141260000    0.3238750000
H       -3.6876980000    0.5491480000   -1.3723100000
H        3.6939620000    0.2048960000    1.3033720000
H        3.6938390000    1.3585940000   -0.0290360000
H       -4.8377470000   -1.6835090000   -0.8170200000
H        4.9920590000   -0.3321180000   -1.4682720000
H       -6.6080560000   -1.3898240000    0.8276340000
H       -5.8269020000    0.2023660000    1.4094830000
H        6.6597950000   -1.5265690000   -0.1579680000
H        5.7310290000   -1.1355130000    1.4129160000
