# Supplementary material for: Theoretical studies on anhydride dynamic covalent bond exchange mechanisms
Source: Commun Chem. 2025 Nov 17;8:351. doi: 10.1038/s42004-025-01736-3 (PMC12624005; doi:10.1038/s42004-025-01736-3)
Supplement: Supplementary file 4 — Supplementary Data 1 [file 42004_2025_1736_MOESM4_ESM.zip › DFT_structures_and_IRC_movie/MAA_and_PNA/m062xd3/TS1_m062xd3.xyz]

48
TS1_m062xd3.xyz    Empirical formula: C18H24O6    Energy(Hartree): -1150.281135    
O       -0.6923900000    1.3406290000   -0.6034830000
O       -1.4190850000   -0.2889700000    0.7805240000
O        1.1863830000    0.5292830000    0.3186700000
C       -2.6769540000    1.7557590000    0.5936450000
C        1.2944740000    1.4672230000   -1.9103710000
C       -3.7947180000    1.1119020000    1.4117050000
C        2.0660980000    2.6873500000   -1.3934250000
C       -1.5495090000    0.8008840000    0.2997790000
C        0.5755490000    0.7816370000   -0.7704110000
C       -4.5202200000    0.0377270000    0.6508000000
C        1.1923070000    3.7424780000   -0.7781250000
C       -5.8039360000    0.0983040000    0.3006470000
C        1.2230080000    4.0878410000    0.5079690000
H       -2.2228130000    2.6085180000    1.1245930000
H       -3.0454480000    2.1530820000   -0.3639440000
H        0.5566760000    1.7353240000   -2.6793990000
H        2.0023110000    0.7397300000   -2.3252240000
H       -3.3504540000    0.6779750000    2.3213060000
H       -4.5060730000    1.8894480000    1.7252570000
H        2.6220980000    3.1165880000   -2.2419330000
H        2.8062030000    2.3391820000   -0.6581610000
H       -3.9216840000   -0.8362170000    0.3716530000
H        0.4754700000    4.2328250000   -1.4478570000
H       -6.2808750000   -0.7077770000   -0.2599940000
H       -6.4265930000    0.9564400000    0.5701130000
H        0.5631030000    4.8604260000    0.9079860000
H        1.9122690000    3.6005360000    1.2031510000
O        1.2333850000   -1.8825060000    0.0481380000
O        0.1328310000   -0.6827270000   -1.4846050000
O        3.0706180000   -0.6936950000   -0.7861400000
C       -0.5749090000   -2.9106980000   -1.0340260000
C        2.7988450000   -0.8522900000    1.6207910000
C        0.3120550000   -1.7356280000   -0.8171450000
C        2.3827690000   -0.7979890000    0.1804510000
C       -0.2732190000   -4.1373430000   -0.2262640000
C        1.7522980000   -1.0867140000    2.6674020000
C       -1.5781050000   -2.7854080000   -1.9084220000
C        4.1006580000   -0.6777750000    1.8517970000
H        0.7573400000   -4.4763460000   -0.4015400000
H       -0.3595680000   -3.9147650000    0.8470530000
H       -0.9679520000   -4.9463320000   -0.4809890000
H        0.9079400000   -0.4015120000    2.5152490000
H        1.3572470000   -2.1103710000    2.5926550000
H        2.1731550000   -0.9433320000    3.6705560000
H       -2.2594870000   -3.6163800000   -2.0997110000
H       -1.7318110000   -1.8484880000   -2.4455530000
H        4.4963610000   -0.6859060000    2.8691320000
H        4.7897190000   -0.5223160000    1.0199890000
