# Supplementary material for: Theoretical studies on anhydride dynamic covalent bond exchange mechanisms
Source: Commun Chem. 2025 Nov 17;8:351. doi: 10.1038/s42004-025-01736-3 (PMC12624005; doi:10.1038/s42004-025-01736-3)
Supplement: Supplementary file 4 — Supplementary Data 1 [file 42004_2025_1736_MOESM4_ESM.zip › DFT_structures_and_IRC_movie/MAA_and_PNA/m062xd3/INT3_m062xd3.xyz]

48
INT3_m062xd3.xyz    Empirical formula: C18H24O6    Energy(Hartree): -1150.332699    
O       -2.0993680000    1.2289900000   -0.7482580000
O       -3.1026080000   -1.2913590000    0.9326690000
O       -0.4762850000   -0.4546920000    1.4425150000
C       -2.5058800000   -1.5428790000   -0.0689280000
C       -1.4410990000    1.7421330000    0.1043280000
O        0.3942050000    0.1818790000   -1.3219030000
O       -0.0900010000    1.9980740000   -0.0570440000
O       -1.1972630000   -1.9927150000   -0.0484900000
C        0.7168950000    1.2230490000   -0.8322670000
C       -0.2692450000   -1.4122740000    0.7580200000
C        1.0552490000   -2.1133560000    0.6132670000
H        0.9405260000   -3.1474420000    0.9758160000
H        1.2574810000   -2.1825450000   -0.4670940000
C        2.1753480000   -1.3811180000    1.3428770000
H        2.1758840000   -0.3304810000    1.0029230000
H        1.9676940000   -1.3479730000    2.4221950000
C        3.5185890000   -1.9971080000    1.0815170000
H        3.7906850000   -2.1307580000    0.0263020000
C        4.3778220000   -2.3889270000    2.0211570000
H        4.1423680000   -2.2810340000    3.0835450000
H        5.3430230000   -2.8284520000    1.7632080000
C        2.0886990000    1.8407710000   -0.9288930000
H        1.9858530000    2.8038950000   -1.4556310000
H        2.4145830000    2.0939710000    0.0923510000
C        3.0896150000    0.9170830000   -1.6169780000
H        2.7362570000    0.7101470000   -2.6392210000
H        3.1059370000   -0.0501240000   -1.0918240000
C        4.4713520000    1.5024260000   -1.6402290000
H        4.6118940000    2.4019910000   -2.2510830000
C        5.5021720000    1.0148500000   -0.9519090000
H        5.3915990000    0.1248690000   -0.3244420000
H        6.4864710000    1.4851110000   -0.9881620000
C       -3.0750600000   -1.4687830000   -1.4412690000
C       -2.3280170000   -1.7739460000   -2.5061830000
H       -1.2877400000   -2.0786550000   -2.3973310000
H       -2.7449640000   -1.7004240000   -3.5126470000
C       -4.4884910000   -0.9741540000   -1.4897390000
H       -4.8724430000   -0.9853710000   -2.5168620000
H       -5.1407780000   -1.5829820000   -0.8481190000
H       -4.5184190000    0.0559380000   -1.1044140000
C       -1.9721100000    2.2463220000    1.4007560000
C       -1.1720860000    2.8659700000    2.2732730000
H       -0.1119990000    3.0100770000    2.0677620000
H       -1.5688290000    3.2324500000    3.2220480000
C       -3.4316090000    1.9774480000    1.6109780000
H       -4.0265090000    2.4094450000    0.7930260000
H       -3.6111750000    0.8920970000    1.6082760000
H       -3.7696990000    2.3998050000    2.5647950000
