# Supplementary material for: Theoretical studies on anhydride dynamic covalent bond exchange mechanisms
Source: Commun Chem. 2025 Nov 17;8:351. doi: 10.1038/s42004-025-01736-3 (PMC12624005; doi:10.1038/s42004-025-01736-3)
Supplement: Supplementary file 4 — Supplementary Data 1 [file 42004_2025_1736_MOESM4_ESM.zip › DFT_structures_and_IRC_movie/MAA_and_PNA/gas_def2/TS2b_c9.xyz]

48
TS2b_c9.log    Empirical formula: C3H4O    Energy(Hartree): -1150.276374
O         0.430718        0.785805        0.368246
O        -1.742506        1.719807       -0.461151
O         1.901885       -0.558317       -0.654289
C        -1.304890        1.178903        0.510491
C         0.754563        0.237496       -0.731494
O        -1.693255       -0.337196        0.627383
O        -0.391249       -0.959288       -1.083924
O         1.106272       -1.851903        1.018747
C        -1.286683       -1.183105       -0.234426
C         2.019473       -1.484375        0.333445
C         0.760926        1.014235       -2.024225
H         1.030583        0.327296       -2.836827
H        -0.266438        1.368243       -2.180517
C        -1.944659       -2.531229       -0.201152
H        -1.638129       -3.074029       -1.104635
H        -1.512111       -3.050648        0.669543
C        -3.468706       -2.404858       -0.085272
H        -3.710056       -1.843436        0.827999
H        -3.898380       -3.411746        0.018476
C         1.725252        2.204031       -1.963259
H         2.751526        1.860279       -1.758991
H         1.738431        2.655730       -2.969302
C        -4.037584       -1.703117       -1.288653
H        -4.111021       -2.294124       -2.208777
C        -4.376946       -0.414744       -1.311932
H        -4.289684        0.213740       -0.421502
H        -4.736904        0.061300       -2.225710
C         1.320899        3.254282       -0.965861
H         0.252449        3.499727       -0.941565
C         2.158553        3.880886       -0.143016
H         3.225505        3.640331       -0.125958
H         1.806941        4.648307        0.548671
C        -1.282670        1.696114        1.919594
C        -1.743670        2.936239        2.087511
H        -2.117274        3.503731        1.233502
H        -1.753864        3.402307        3.074561
C         3.425424       -1.996944        0.415718
C         3.659286       -2.958784        1.313103
H         2.846414       -3.331600        1.938593
H         4.657184       -3.382802        1.438838
C        -0.752889        0.811806        3.006947
H        -1.402125       -0.065502        3.140541
H         0.243595        0.439002        2.735671
H        -0.698454        1.360380        3.955661
C         4.461047       -1.402115       -0.493326
H         5.438716       -1.867936       -0.319452
H         4.180761       -1.539428       -1.547208
H         4.547075       -0.318711       -0.326870
