# Supplementary material for: Theoretical studies on anhydride dynamic covalent bond exchange mechanisms
Source: Commun Chem. 2025 Nov 17;8:351. doi: 10.1038/s42004-025-01736-3 (PMC12624005; doi:10.1038/s42004-025-01736-3)
Supplement: Supplementary file 4 — Supplementary Data 1 [file 42004_2025_1736_MOESM4_ESM.zip › DFT_structures_and_IRC_movie/MAA_and_PNA/gas_def2/PNA_c8.xyz]

27
PNA_c8.log    Empirical formula: C10H14O3    Energy(Hartree): -614.410231
O        -0.029075       -0.815247       -0.541794
O         0.369011       -1.313368        1.623384
O        -1.816569       -2.085185       -0.012433
C         2.210172       -1.321260        0.068755
C        -2.152592       -0.079906       -1.316420
C         2.712030       -0.127914       -0.752999
C        -1.893864        1.336576       -0.783089
C         0.777503       -1.176037        0.516117
C        -1.381508       -1.112230       -0.534653
C         2.628122        1.160687        0.012993
C        -2.238071        1.441008        0.675754
C         1.978496        2.247848       -0.401766
C        -1.331153        1.551547        1.644974
H         2.809428       -1.467462        0.976877
H         2.272895       -2.241642       -0.533021
H        -3.212537       -0.356823       -1.247155
H        -1.845295       -0.150671       -2.371798
H         3.759117       -0.325746       -1.033156
H         2.132430       -0.047776       -1.683619
H        -2.487819        2.048080       -1.376937
H        -0.832299        1.584921       -0.926084
H         3.133806        1.179070        0.986044
H        -3.299567        1.359795        0.936648
H         1.944235        3.158392        0.199445
H         1.466609        2.264189       -1.368396
H        -1.619330        1.571614        2.697317
H        -0.263416        1.612555        1.412593
