# Supplementary material for: Theoretical studies on anhydride dynamic covalent bond exchange mechanisms
Source: Commun Chem. 2025 Nov 17;8:351. doi: 10.1038/s42004-025-01736-3 (PMC12624005; doi:10.1038/s42004-025-01736-3)
Supplement: Supplementary file 4 — Supplementary Data 1 [file 42004_2025_1736_MOESM4_ESM.zip › DFT_structures_and_IRC_movie/MAA_and_PNA/gas_def2/INT2'_c9.xyz]

48
INT2'_c9.log    Empirical formula: C3H4O    Energy(Hartree): -1150.327438
O        -0.184581       -0.094898        0.873252
O         0.604736        1.351637       -0.675016
O        -1.276025       -0.940303       -0.960557
C         0.249707        1.119348        0.444186
C        -0.294613       -1.191374        0.014736
O         2.185040       -1.551235        1.014979
O         0.847953       -1.356394       -0.781728
O        -2.904625       -0.790475        0.587838
C         2.054389       -1.481980       -0.172941
C        -2.552728       -0.738007       -0.554582
C        -3.437812       -0.367869       -1.717275
H        -2.884628       -0.499481       -2.655524
H        -4.304637       -1.043398       -1.712936
C        -3.901037        1.087488       -1.542168
H        -4.536671        1.356169       -2.400550
H        -4.517345        1.159844       -0.633883
C        -2.733960        2.027169       -1.439160
H        -2.030242        2.031332       -2.279951
C        -2.482479        2.799892       -0.382683
H        -3.151751        2.810312        0.483061
H        -1.603180        3.445622       -0.350536
C         3.158583       -1.439314       -1.193456
H         4.072684       -1.806282       -0.710471
H         2.889009       -2.100486       -2.028511
C         3.347025        0.000600       -1.710998
H         2.380385        0.351800       -2.106062
H         4.070596       -0.008728       -2.539000
C         3.814013        0.941209       -0.637893
H         3.182831        1.012545        0.256258
C         4.925411        1.672537       -0.701669
H         5.583610        1.629998       -1.574276
H         5.214234        2.341706        0.110812
C         0.242630        2.091200        1.584242
C         0.907093        3.235296        1.394983
H         1.414187        3.423081        0.446068
H         0.957907        3.994105        2.178105
C        -0.487085        1.705685        2.837025
H        -1.525476        1.426042        2.604574
H        -0.019805        0.824171        3.298903
H        -0.484656        2.533191        3.557031
C        -0.591304       -2.436183        0.853018
C        -0.738890       -3.584474        0.193155
H        -0.655276       -3.628126       -0.895427
H        -0.947341       -4.512060        0.728217
C        -0.677891       -2.275085        2.337603
H         0.275066       -1.882926        2.719867
H        -1.474082       -1.560300        2.587166
H        -0.891716       -3.241616        2.810186
