# Supplementary material for: Theoretical studies on anhydride dynamic covalent bond exchange mechanisms
Source: Commun Chem. 2025 Nov 17;8:351. doi: 10.1038/s42004-025-01736-3 (PMC12624005; doi:10.1038/s42004-025-01736-3)
Supplement: Supplementary file 4 — Supplementary Data 1 [file 42004_2025_1736_MOESM4_ESM.zip › DFT_structures_and_IRC_movie/MAA_and_PNA/gas_def2/TS1_c3.xyz]

48
TS1_c3.log    Empirical formula: C3H4O    Energy(Hartree): -1150.276103
O         0.631490       -1.525409       -0.562624
O         1.563514       -0.001762        0.821437
O        -1.128358       -0.438405        0.301010
C         2.563488       -2.181733        0.618093
C        -1.290451       -1.338474       -1.946645
C         3.762829       -1.675991        1.417991
C        -2.051194       -2.615122       -1.570259
C         1.555724       -1.096700        0.336596
C        -0.532542       -0.780474       -0.768497
C         4.603186       -0.699732        0.643464
C        -3.156731       -2.383801       -0.577559
C         5.864511       -0.918320        0.275345
C        -3.419122       -3.171196        0.462929
H         2.022288       -2.973214        1.161692
H         2.868407       -2.622269       -0.342842
H        -0.574040       -1.529095       -2.756060
H        -1.993963       -0.558927       -2.265954
H         3.387859       -1.189968        2.332361
H         4.378649       -2.533904        1.724009
H        -1.355865       -3.381788       -1.194165
H        -2.487233       -3.013220       -2.501693
H         4.113090        0.241330        0.371006
H        -3.774139       -1.494756       -0.752779
H         6.429258       -0.177610       -0.293834
H         6.380492       -1.846371        0.538376
H        -4.248042       -2.958928        1.140340
H        -2.806768       -4.051518        0.678639
O        -0.845052        1.949526        0.042111
O         0.144289        0.617093       -1.459563
O        -2.809272        1.025110       -0.833596
C         1.108237        2.741169       -0.983253
C        -2.568515        1.130513        1.577747
C         0.075772        1.684903       -0.796329
C        -2.130219        1.024750        0.146739
C         0.923205        4.007384       -0.201619
C        -1.525304        1.216512        2.649894
C         2.125959        2.483647       -1.810627
C        -3.886816        1.132008        1.779031
H        -0.049845        4.465968       -0.426668
H         0.934441        3.793293        0.876755
H         1.721484        4.722473       -0.432892
H        -0.785356        0.415859        2.519895
H        -0.985164        2.172277        2.584439
H        -1.987143        1.138892        3.642187
H         2.910848        3.223561       -1.977866
H         2.188402        1.527943       -2.332804
H        -4.300332        1.188534        2.787698
H        -4.572316        1.076147        0.931725
