# Supplementary material for: Theoretical studies on anhydride dynamic covalent bond exchange mechanisms
Source: Commun Chem. 2025 Nov 17;8:351. doi: 10.1038/s42004-025-01736-3 (PMC12624005; doi:10.1038/s42004-025-01736-3)
Supplement: Supplementary file 4 — Supplementary Data 1 [file 42004_2025_1736_MOESM4_ESM.zip › DFT_structures_and_IRC_movie/MAA_and_PNA/gas_def2/TS2a'_c9.xyz]

48
TS2a'_c9.log    Empirical formula: C3H4O    Energy(Hartree): -1150.27588
O        -0.549948        1.346603       -0.859997
O        -2.560831        1.343465        0.654424
O         0.266625        0.188753        1.078829
C        -2.140205        0.744368       -0.280869
C         0.364987        1.451322        0.020983
O         1.265614       -0.859210       -1.210609
O         1.669699        1.238887       -0.477827
O        -1.541217       -0.680176        0.085344
C         1.965092        0.113220       -1.168204
C        -0.508853       -0.776408        0.809710
C         3.297470        0.237801       -1.869258
H         3.067407        0.512423       -2.910925
H         3.863396        1.070811       -1.432359
C         4.074734       -1.070033       -1.833396
H         4.933023       -1.008532       -2.521073
H         3.429737       -1.875753       -2.220602
C         4.568982       -1.460155       -0.468168
H         5.153287       -2.385839       -0.429693
C         4.355484       -0.794166        0.667351
H         3.772831        0.131235        0.707167
H         4.752803       -1.162140        1.615026
C         0.416561        2.630335        0.959542
C        -0.507398        3.578610        0.814868
H        -1.281152        3.487373        0.053043
H        -0.514429        4.454254        1.466929
C         1.522246        2.655059        1.974076
H         2.502989        2.678365        1.476877
H         1.433200        3.537133        2.620186
H         1.490861        1.752123        2.600460
C        -2.778448        0.558808       -1.630559
H        -2.762736        1.548183       -2.107457
H        -2.157789       -0.117628       -2.231048
C        -4.219846        0.061664       -1.479856
H        -4.768055        0.757968       -0.827787
H        -4.695228        0.095059       -2.473501
C        -4.320508       -1.332592       -0.930601
H        -3.839658       -2.120584       -1.522870
C        -4.930173       -1.654577        0.209225
H        -4.977938       -2.688163        0.558617
H        -5.400869       -0.889678        0.832885
C        -0.190487       -2.097919        1.409608
C        -1.162413       -3.015777        1.440264
H        -2.150250       -2.792777        1.031706
H        -0.984270       -3.999858        1.877989
C         1.201243       -2.275379        1.935522
H         1.327677       -3.278372        2.360676
H         1.930978       -2.131414        1.124486
H         1.423843       -1.525848        2.708503
