# Supplementary material for: Theoretical studies on anhydride dynamic covalent bond exchange mechanisms
Source: Commun Chem. 2025 Nov 17;8:351. doi: 10.1038/s42004-025-01736-3 (PMC12624005; doi:10.1038/s42004-025-01736-3)
Supplement: Supplementary file 4 — Supplementary Data 1 [file 42004_2025_1736_MOESM4_ESM.zip › DFT_structures_and_IRC_movie/MAA_and_PNA/gas_def2/TS2a_c16.xyz]

48
TS2a_c16.log    Empirical formula: C3H4O    Energy(Hartree): -1150.277679
O        -0.476905       -0.186322       -0.295163
O        -1.851810        1.532589        0.903885
O         1.248682       -1.417588        0.424654
C        -1.284332        1.401820       -0.133943
C         0.206375       -0.538188        0.715105
O         0.103246        2.179568       -0.220126
O         1.108083        0.815763        1.241545
O         2.195147       -0.073557       -1.125551
C         1.079485        1.851864        0.528319
C         2.098294       -1.147505       -0.605239
C        -0.447706       -0.937088        2.014083
H         0.337913       -1.057497        2.771034
H        -1.098826       -0.102223        2.304283
C        -1.836128        1.490156       -1.529043
H        -2.111049        2.546587       -1.681331
H        -1.034887        1.238733       -2.232492
C        -3.047447        0.580054       -1.722960
H        -2.757852       -0.460776       -1.510128
H        -3.320170        0.626723       -2.790801
C        -1.261350       -2.226684        1.866265
H        -0.606426       -3.064221        1.579558
H        -1.665009       -2.466569        2.864110
C        -4.248380        0.967001       -0.904369
H        -4.431295        2.042079       -0.790136
C        -5.101333        0.107406       -0.350254
H        -4.953351       -0.973317       -0.432775
H        -5.974635        0.450800        0.206883
C        -2.405341       -2.108579        0.899280
H        -3.000547       -1.188983        0.972652
C        -2.725753       -3.031193       -0.006362
H        -2.139752       -3.948325       -0.116853
H        -3.580899       -2.905004       -0.674197
C         2.231751        2.795047        0.544893
C         3.302818        2.464047        1.272036
H         3.322819        1.530396        1.835391
H         4.174889        3.119223        1.313100
C         2.905283       -2.360639       -0.957028
C         3.843896       -2.202651       -1.894552
H         3.991659       -1.226379       -2.359499
H         4.471121       -3.037708       -2.211948
C         2.094450        4.039025       -0.281093
H         1.211110        4.616047        0.026777
H         2.987557        4.667299       -0.181780
H         1.953517        3.778430       -1.339658
C         2.604662       -3.651591       -0.252785
H         3.262502       -4.450751       -0.615733
H         2.736078       -3.544131        0.833202
H         1.558538       -3.947868       -0.417749
