# Supplementary material for: Theoretical studies on anhydride dynamic covalent bond exchange mechanisms
Source: Commun Chem. 2025 Nov 17;8:351. doi: 10.1038/s42004-025-01736-3 (PMC12624005; doi:10.1038/s42004-025-01736-3)
Supplement: Supplementary file 4 — Supplementary Data 1 [file 42004_2025_1736_MOESM4_ESM.zip › DFT_structures_and_IRC_movie/MAA_and_PNA/gas_def2/TS2b'_c11.xyz]

48
TS2b'_c11.log    Empirical formula: C3H4O    Energy(Hartree): -1150.267878
O        -0.579832        0.686117        0.300536
O         1.609630        1.622539        1.142377
O        -1.407804       -1.392240        0.470222
C         0.957816        1.652479        0.143510
C        -0.396554       -0.478326        0.775132
O         1.490628        0.743442       -0.998972
O         0.868636       -1.197525       -0.059821
O        -1.294350       -1.027215       -1.759040
C         1.494818       -0.531312       -0.912376
C        -1.876540       -1.458498       -0.805935
C        -3.237410       -2.103746       -0.851050
H        -3.282632       -2.740101       -1.744449
H        -3.384497       -2.718073        0.046897
C        -4.305304       -0.995355       -0.939690
H        -4.123014       -0.405712       -1.850930
H        -5.291328       -1.473320       -1.045674
C        -4.283630       -0.094884        0.263125
H        -4.606020       -0.540858        1.211244
C        -3.847429        1.163256        0.247872
H        -3.494039        1.628932       -0.676319
H        -3.809189        1.767120        1.156223
C         2.388302       -1.240897       -1.884229
H         2.177341       -2.315493       -1.826119
H         2.142530       -0.873379       -2.890971
C         3.855868       -0.924251       -1.532360
H         3.987201        0.167542       -1.556515
H         4.501088       -1.351726       -2.312300
C         4.226187       -1.462591       -0.174382
H         4.591992       -2.494404       -0.136024
C         4.065778       -0.781754        0.960647
H         3.668070        0.238808        0.974484
H         4.301360       -1.234384        1.925995
C         0.343743        2.841221       -0.534529
C         0.470012        4.004710        0.104642
H         1.007989        4.054541        1.052872
H         0.040632        4.920694       -0.305518
C        -0.351403        2.636008       -1.846697
H         0.381516        2.424151       -2.639157
H        -1.022149        1.768113       -1.784311
H        -0.920546        3.531791       -2.126032
C        -0.007390       -0.637079        2.231709
C         0.790258       -1.614194        2.658924
H         1.246057       -2.323755        1.968362
H         1.019478       -1.709682        3.722240
C        -0.650686        0.393934        3.112136
H        -0.258906        1.388740        2.855517
H        -1.739510        0.414578        2.950249
H        -0.447319        0.182623        4.169128
