# Supplementary material for: Theoretical studies on anhydride dynamic covalent bond exchange mechanisms
Source: Commun Chem. 2025 Nov 17;8:351. doi: 10.1038/s42004-025-01736-3 (PMC12624005; doi:10.1038/s42004-025-01736-3)
Supplement: Supplementary file 4 — Supplementary Data 1 [file 42004_2025_1736_MOESM4_ESM.zip › DFT_structures_and_IRC_movie/MAA_and_PNA/gas_def2/TS1'_c7.xyz]

48
TS1'_c7.log    Empirical formula: C3H4O    Energy(Hartree): -1150.275056
O         2.468639        0.326581       -0.115720
O         1.617033       -1.755972        0.074977
O         0.576899        0.486797       -1.326095
C         2.559320       -1.023965       -0.055005
C         1.220437        0.944556       -0.328317
O        -1.199039       -0.553213        0.013815
O         0.462038        0.492832        1.086112
O        -1.690770        1.509094       -0.957000
C        -0.476303       -0.346551        1.032686
C        -1.211766        0.451137       -1.211665
C        -1.457100       -0.413923       -2.418476
H        -1.010864        0.121024       -3.267557
H        -0.917710       -1.361112       -2.293978
C        -2.958395       -0.616387       -2.643724
H        -3.442225        0.367090       -2.740777
H        -3.086528       -1.142936       -3.603665
C        -3.629408       -1.404699       -1.555526
H        -3.200249       -2.390456       -1.338989
C        -4.681144       -0.984646       -0.853582
H        -5.124605       -0.001488       -1.035402
H        -5.133549       -1.602242       -0.074858
C        -0.784676       -1.172028        2.247391
H        -0.402558       -2.180738        2.021216
H        -0.206156       -0.768843        3.088567
C        -2.292951       -1.188266        2.528233
H        -2.493431       -1.897295        3.344236
H        -2.813102       -1.550624        1.629548
C        -2.782968        0.190426        2.882868
H        -2.609403        0.523626        3.912497
C        -3.332469        1.030151        2.005592
H        -3.488213        0.739330        0.962536
H        -3.623067        2.041575        2.295940
C         3.989897       -1.465108       -0.139685
C         4.216148       -2.779745       -0.065861
H         3.380490       -3.471782        0.051285
H         5.229055       -3.182325       -0.124192
C         5.054178       -0.419683       -0.303983
H         5.045789        0.281508        0.542898
H         6.044885       -0.885754       -0.370384
H         4.875960        0.177084       -1.209559
C         1.381520        2.426656       -0.112737
C         0.834131        3.244091       -1.011133
H         0.279409        2.844687       -1.859781
H         0.917840        4.327177       -0.902009
C         2.156641        2.867986        1.093926
H         3.189338        2.492940        1.049743
H         2.179694        3.962868        1.157770
H         1.700258        2.467736        2.010185
