# Supplementary material for: Theoretical studies on anhydride dynamic covalent bond exchange mechanisms
Source: Commun Chem. 2025 Nov 17;8:351. doi: 10.1038/s42004-025-01736-3 (PMC12624005; doi:10.1038/s42004-025-01736-3)
Supplement: Supplementary file 4 — Supplementary Data 1 [file 42004_2025_1736_MOESM4_ESM.zip › DFT_structures_and_IRC_movie/MAA_and_PNA/gas_def2/INT2_c16.xyz]

48
INT2_c16.log    Empirical formula: C3H4O    Energy(Hartree): -1150.3358
O        -0.360105       -1.414055       -0.147689
O        -0.643968       -0.760750        2.003669
O        -0.485727        0.865996       -0.357897
C        -1.947288       -2.593937        1.120853
C         0.767843       -0.470640       -1.994049
C        -3.082010       -2.309561        0.132284
C         1.873227       -1.524114       -2.143086
C        -0.920247       -1.489656        1.100440
C         0.330160       -0.266755       -0.549020
C        -3.900139       -1.084025        0.431164
C         3.255515       -1.035047       -1.812144
C        -3.818517       -0.313683        1.517294
C         4.090467       -1.622193       -0.955891
H        -1.446323       -3.530734        0.836207
H        -2.311351       -2.690009        2.151631
H         1.094930        0.504369       -2.378421
H        -0.129554       -0.776931       -2.541952
H        -2.657533       -2.198911       -0.878224
H        -3.749634       -3.185850        0.091957
H         1.867059       -1.849352       -3.195953
H         1.628032       -2.410240       -1.537628
H        -4.622228       -0.816196       -0.347700
H         3.577322       -0.123929       -2.330345
H        -4.465798        0.558919        1.625276
H        -3.107204       -0.505456        2.323932
H         5.089463       -1.223376       -0.769341
H         3.798265       -2.525181       -0.411530
O         2.160878        1.781001       -0.616077
O         1.399522       -0.113450        0.337966
O        -2.106146        0.209050       -1.783615
C         3.224755        0.925398        1.366375
C        -2.376473        2.233011       -0.510138
C         2.231560        0.951338        0.246072
C        -1.681639        0.992296       -0.979559
C         3.110349       -0.169521        2.385320
C        -1.757379        2.998778        0.621220
C         4.141130        1.897379        1.374638
C        -3.509625        2.558237       -1.138349
H         2.098433       -0.190158        2.814553
H         3.270297       -1.148762        1.910284
H         3.849231       -0.033913        3.184719
H        -0.748748        3.341386        0.348925
H        -2.376138        3.864308        0.887997
H        -1.641153        2.346868        1.499892
H         4.896665        1.953803        2.160424
H         4.140585        2.654675        0.588665
H        -4.076537        3.446872       -0.854743
H        -3.883844        1.931624       -1.950033
