# Supplementary material for: Theoretical studies on anhydride dynamic covalent bond exchange mechanisms
Source: Commun Chem. 2025 Nov 17;8:351. doi: 10.1038/s42004-025-01736-3 (PMC12624005; doi:10.1038/s42004-025-01736-3)
Supplement: Supplementary file 4 — Supplementary Data 1 [file 42004_2025_1736_MOESM4_ESM.zip › DFT_structures_and_IRC_movie/MAA_and_PNA/gas_def2/TS_concerted_4m.xyz]

48
TS_concerted_4m.log    Empirical formula: C3H4O    Energy(Hartree): -1150.232075
O         0.825421        1.040776       -1.495672
O        -1.381138        0.417458       -0.520326
O         1.409741       -1.843052        1.603534
C         0.082225        2.436895        0.378620
C         2.885642       -0.244021        0.604256
C         1.421883        2.958316        0.908560
C         3.790362       -1.364771        0.082298
C         0.259561        1.234000       -0.493635
C         1.538905       -0.804787        1.015285
C         2.360474        3.437457       -0.162546
C         3.283796       -1.901774       -1.226246
C         3.671743        3.205997       -0.186147
C         2.744317       -3.109915       -1.383614
H        -0.417053        3.186911       -0.249119
H        -0.596340        2.182674        1.199524
H         3.324556        0.204728        1.511142
H         2.771930        0.552559       -0.141883
H         1.177970        3.804238        1.572086
H         1.908439        2.200355        1.541257
H         3.827757       -2.167894        0.831580
H         4.808994       -0.966532       -0.041717
H         1.910103        4.037923       -0.961432
H         3.336037       -1.219729       -2.083072
H         4.305909        3.607668       -0.978095
H         4.157800        2.610406        0.592099
H         2.371356       -3.443968       -2.354096
H         2.656061       -3.800948       -0.540472
O         0.465921       -0.053202        0.710172
O        -2.578228        2.295486       -0.646952
O        -1.740946       -0.512589        1.741331
C        -3.791570        0.269724       -0.458977
C        -1.001272       -2.114211        0.075665
C        -2.541614        1.097020       -0.547816
C        -1.157573       -0.798507        0.767378
C        -4.915785        0.920984        0.289561
C        -1.426073       -3.263345        0.940603
C        -3.871328       -0.900063       -1.098751
C        -0.499990       -2.209641       -1.155486
H        -5.831458        0.320741        0.226115
H        -4.642267        1.043644        1.348520
H        -5.102818        1.923966       -0.118405
H        -0.774558       -3.306222        1.825549
H        -2.461011       -3.126257        1.286208
H        -1.347085       -4.207216        0.388011
H        -4.803359       -1.469832       -1.100343
H        -3.020513       -1.305610       -1.646071
H        -0.385413       -3.189517       -1.622406
H        -0.183420       -1.327255       -1.715736
