# Supplementary material for: Theoretical studies on anhydride dynamic covalent bond exchange mechanisms
Source: Commun Chem. 2025 Nov 17;8:351. doi: 10.1038/s42004-025-01736-3 (PMC12624005; doi:10.1038/s42004-025-01736-3)
Supplement: Supplementary file 4 — Supplementary Data 1 [file 42004_2025_1736_MOESM4_ESM.zip › DFT_structures_and_IRC_movie/MAA_and_PNA/gas_def2/INT2_c9.xyz]

48
INT2_c9.log    Empirical formula: C3H4O    Energy(Hartree): -1150.333402
O         0.236638        1.236199        0.152483
O         0.511051        0.447326       -1.954458
O        -1.541188       -0.064981       -0.219050
C         1.451798        2.579421       -1.333219
C        -0.806228        0.349470        2.079729
C         2.829169        2.459050       -0.655800
C        -2.048102        1.229169        2.250011
C         0.675734        1.304931       -1.140765
C        -0.433206        0.106210        0.620947
C         3.675170        1.385468       -1.278738
C        -1.937411        2.590993        1.626670
C         4.230565        0.375551       -0.609754
C        -2.783997        3.077676        0.721224
H         1.559913        2.739311       -2.413896
H         0.884814        3.412287       -0.894851
H         0.073749        0.803873        2.551397
H        -0.981314       -0.630846        2.538930
H         3.337259        3.432609       -0.747165
H         2.694234        2.253682        0.417161
H        -2.208519        1.344132        3.334370
H        -2.937327        0.710910        1.859940
H         3.822972        1.456757       -2.363101
H        -1.091298        3.205303        1.955944
H         4.837923       -0.374851       -1.119823
H         4.088426        0.267078        0.469120
H        -2.666406        4.081399        0.308506
H        -3.630488        2.483235        0.364898
O         2.044232       -0.339557        1.741645
O         0.356685       -1.044274        0.427077
O        -2.326316       -1.871496        0.872298
C         2.282442       -2.367927        0.466618
C        -3.322185       -1.204431       -1.217216
C         1.588808       -1.141088        0.972257
C        -2.367913       -1.126122       -0.064855
C         1.654719       -3.102842       -0.680498
C        -3.132800       -0.244764       -2.355590
C         3.421585       -2.708534        1.075994
C        -4.267505       -2.145826       -1.146852
H         1.495429       -2.416337       -1.524976
H         2.290153       -3.937855       -0.999948
H         0.665231       -3.488522       -0.395766
H        -3.273853        0.791778       -2.015941
H        -2.104994       -0.306279       -2.741284
H        -3.844531       -0.457120       -3.162791
H         3.988200       -3.586977        0.761713
H         3.801753       -2.107648        1.904411
H        -4.995003       -2.276029       -1.950122
H        -4.318999       -2.804046       -0.277662
