# Supplementary material for: Theoretical studies on anhydride dynamic covalent bond exchange mechanisms
Source: Commun Chem. 2025 Nov 17;8:351. doi: 10.1038/s42004-025-01736-3 (PMC12624005; doi:10.1038/s42004-025-01736-3)
Supplement: Supplementary file 4 — Supplementary Data 1 [file 42004_2025_1736_MOESM4_ESM.zip › DFT_structures_and_IRC_movie/MAA_and_PNA/gas_def2/TS1'_c18.xyz]

48
TS1'_c18.log    Empirical formula: C3H4O    Energy(Hartree): -1150.269133
O         2.322074        0.525750       -0.020226
O         1.520181       -1.544507       -0.438404
O         0.276944        0.948574       -0.856323
C         2.432874       -0.765802       -0.413793
C         1.055527        1.116995        0.129637
O        -1.522026       -0.072581        0.478304
O         0.495095        0.215464        1.417536
O        -1.670622        2.223528        0.172629
C        -0.617139       -0.364258        1.318189
C        -1.493292        1.208540       -0.419304
C        -2.054805        0.786294       -1.748081
H        -1.633900        1.484730       -2.483725
H        -1.689399       -0.221342       -1.983623
C        -3.585195        0.865755       -1.744415
H        -3.892538        1.879556       -1.446602
H        -3.930454        0.708227       -2.779235
C        -4.233063       -0.149111       -0.846898
H        -3.982149       -1.197328       -1.049366
C        -5.052383        0.143523        0.161016
H        -5.303985        1.180131        0.401600
H        -5.495637       -0.638247        0.780981
C        -0.911347       -1.512042        2.236104
H        -0.247305       -1.430937        3.105224
H        -1.957731       -1.421634        2.560806
C        -0.688198       -2.859681        1.516071
H        -0.781615       -3.647950        2.279623
H         0.336363       -2.893367        1.121143
C        -1.669952       -3.113066        0.408082
H        -2.723058       -3.199554        0.702354
C        -1.334062       -3.222102       -0.876423
H        -0.294825       -3.103840       -1.194223
H        -2.087442       -3.414463       -1.643539
C         3.853814       -1.085273       -0.773427
C         4.112448       -2.343102       -1.142061
H         3.309674       -3.081762       -1.170760
H         5.121149       -2.652907       -1.421341
C         4.874203        0.012930       -0.700190
H         4.923749        0.431082        0.314965
H         5.864989       -0.362071       -0.984524
H         4.599767        0.842353       -1.367390
C         1.253916        2.507564        0.708326
C         1.552703        2.704998        1.991030
H         1.615478        1.876413        2.696462
H         1.728433        3.714809        2.366959
C         1.141454        3.596954       -0.317868
H         0.107885        3.648770       -0.687622
H         1.419550        4.565015        0.116757
H         1.794813        3.389799       -1.179021
