# Supplementary material for: Theoretical studies on anhydride dynamic covalent bond exchange mechanisms
Source: Commun Chem. 2025 Nov 17;8:351. doi: 10.1038/s42004-025-01736-3 (PMC12624005; doi:10.1038/s42004-025-01736-3)
Supplement: Supplementary file 4 — Supplementary Data 1 [file 42004_2025_1736_MOESM4_ESM.zip › DFT_structures_and_IRC_movie/MAA_and_PNA/gas_def2/PRD_c7.xyz]

24
PRD_c7.log    Empirical formula: C3H4O    Energy(Hartree): -575.151432
O        -0.936029        1.511772       -1.626580
O         0.149680        0.655221        0.158627
C        -2.152741        1.179761        0.431628
C        -2.355170       -0.146848        1.175826
C        -0.967408        1.138835       -0.500886
C        -2.475723       -1.297176        0.217230
C        -1.558994       -2.252692        0.074243
H        -3.023676        1.444353       -0.182120
H        -1.986382        1.997401        1.151161
H        -3.261401       -0.063060        1.795193
H        -1.506553       -0.316949        1.853802
H        -3.357949       -1.299850       -0.433273
H        -1.667292       -3.043900       -0.669133
H        -0.660146       -2.271150        0.698149
O         0.940565       -0.583271       -1.557542
C         2.394941       -0.074350        0.285687
C         1.126186       -0.045209       -0.512233
C         2.457307        0.690796        1.575668
C         3.399221       -0.794113       -0.223133
H         2.248701        1.756941        1.407270
H         1.699079        0.327326        2.284049
H         3.448620        0.590998        2.034404
H         4.359289       -0.866511        0.291175
H         3.268275       -1.319411       -1.170887
