# Supplementary material for: Theoretical studies on anhydride dynamic covalent bond exchange mechanisms
Source: Commun Chem. 2025 Nov 17;8:351. doi: 10.1038/s42004-025-01736-3 (PMC12624005; doi:10.1038/s42004-025-01736-3)
Supplement: Supplementary file 4 — Supplementary Data 1 [file 42004_2025_1736_MOESM4_ESM.zip › DFT_structures_and_IRC_movie/MAA_and_PNA/gas_def2/INT3_c13.xyz]

48
INT3_c13.xyz    Empirical formula: C18H24O6    Energy(Hartree): -1150.329817    
O       -0.8874670000   -0.0310390000   -1.1942580000
O       -2.1533310000   -0.1741280000    1.7392480000
O       -0.3130900000   -2.1363630000   -0.5989850000
C       -1.9570900000    0.8755350000    1.2067460000
C       -1.1985650000   -1.1623230000   -0.9472030000
O       -0.7328910000    1.5025040000    1.1721030000
O        0.5573970000   -0.3365040000    1.4826710000
O        1.5815980000   -1.2380430000   -1.4549560000
C        0.4619760000    0.8335280000    1.2662780000
C        1.0580150000   -1.9639210000   -0.6724550000
C        1.7401600000   -2.8859390000    0.2991570000
H        1.2913170000   -2.6968150000    1.2853650000
H        1.4619650000   -3.9140420000    0.0172960000
C        3.2544420000   -2.6977640000    0.3062200000
H        3.6986490000   -3.5309320000    0.8740450000
H        3.6391510000   -2.7595230000   -0.7223980000
C        3.6879780000   -1.4014970000    0.9299370000
H        3.3642450000   -1.2356860000    1.9644010000
C        4.4276070000   -0.4778310000    0.3181970000
H        4.7444620000   -0.6028390000   -0.7208540000
H        4.7432810000    0.4320220000    0.8341320000
C        1.5932220000    1.7793250000    0.9836380000
H        1.4204620000    2.7254060000    1.5160510000
H        2.5132770000    1.3097170000    1.3527050000
C        1.6977860000    2.0413980000   -0.5311470000
H        0.7648370000    2.5034920000   -0.8869510000
H        1.7964510000    1.0721260000   -1.0461080000
C        2.8699850000    2.9201560000   -0.8501970000
H        3.8562930000    2.5154040000   -0.5927590000
C        2.7891690000    4.1287620000   -1.4040150000
H        1.8223550000    4.5619730000   -1.6756120000
H        3.6809740000    4.7222180000   -1.6134890000
C       -2.9832480000    1.7104940000    0.5063930000
C       -4.2604110000    1.3644890000    0.6955930000
H       -4.5085100000    0.5194830000    1.3406670000
H       -5.0712860000    1.9123420000    0.2113940000
C       -2.5138980000    2.8271860000   -0.3779690000
H       -1.9384680000    3.5691380000    0.1932770000
H       -1.8465970000    2.4218420000   -1.1535930000
H       -3.3664260000    3.3255880000   -0.8560270000
C       -2.5968210000   -1.6922290000   -0.9348630000
C       -3.5126620000   -0.9719860000   -1.5891540000
H       -3.2278710000   -0.0516080000   -2.1023450000
H       -4.5576860000   -1.2865670000   -1.6231890000
C       -2.8725920000   -2.9567460000   -0.1771870000
H       -2.2813550000   -3.7927770000   -0.5754210000
H       -2.5895790000   -2.8229630000    0.8771490000
H       -3.9379920000   -3.2122530000   -0.2321460000
