# Supplementary material for: Theoretical studies on anhydride dynamic covalent bond exchange mechanisms
Source: Commun Chem. 2025 Nov 17;8:351. doi: 10.1038/s42004-025-01736-3 (PMC12624005; doi:10.1038/s42004-025-01736-3)
Supplement: Supplementary file 4 — Supplementary Data 1 [file 42004_2025_1736_MOESM4_ESM.zip › DFT_structures_and_IRC_movie/MAA_and_PNA/gas_def2/PRD_c6.xyz]

24
PRD_c6.log    Empirical formula: C3H4O    Energy(Hartree): -575.151432
O        -0.936348       -1.510004        1.627833
O         0.149606       -0.655098       -0.158011
C        -2.152636       -1.180046       -0.430946
C        -2.355131        0.145943       -1.176311
C        -0.967543       -1.138099        0.501787
C        -2.476020        1.296945       -0.218528
C        -1.559047        2.252200       -0.075466
H        -3.023709       -1.444245        0.182768
H        -1.985904       -1.998199       -1.149823
H        -3.261269        0.061488       -1.795713
H        -1.506374        0.315624       -1.854205
H        -3.358699        1.300173        0.431358
H        -1.667458        3.043896        0.667397
H        -0.659720        2.270014       -0.698716
O         0.940997        0.584152        1.557396
C         2.394952        0.074117       -0.285789
C         1.126348        0.045502        0.512321
C         2.457505       -0.692724       -1.574807
C         3.399033        0.794943        0.221910
H         2.249400       -1.758742       -1.404934
H         1.699053       -0.330496       -2.283573
H         3.448753       -0.593121       -2.033729
H         4.359007        0.867095       -0.292628
H         3.268124        1.321424        1.169026
