# Supplementary material for: Theoretical studies on anhydride dynamic covalent bond exchange mechanisms
Source: Commun Chem. 2025 Nov 17;8:351. doi: 10.1038/s42004-025-01736-3 (PMC12624005; doi:10.1038/s42004-025-01736-3)
Supplement: Supplementary file 4 — Supplementary Data 1 [file 42004_2025_1736_MOESM4_ESM.zip › DFT_structures_and_IRC_movie/MAA_and_PNA/gas_def2/INT3_c12.xyz]

48
INT3_c12.xyz    Empirical formula: C18H24O6    Energy(Hartree): -1150.332836    
O        1.9538810000   -1.4487600000   -0.9245850000
O       -1.6498340000    0.5572830000    1.5403300000
O        0.2768690000   -1.9986160000    0.4896370000
C       -1.5758750000    1.5922270000    0.9462220000
C        1.5932080000   -1.7457190000    0.1743540000
O       -0.4588710000    2.0230120000    0.2867010000
O        1.0744410000    0.7568370000    1.3600400000
O       -0.6556030000   -0.5654070000   -0.9894000000
C        0.7659880000    1.3939740000    0.4004600000
C       -0.7708380000   -1.4620790000   -0.2083050000
C       -2.0562850000   -2.1239100000    0.2043210000
H       -1.9517350000   -3.2063980000    0.0287670000
H       -2.1269190000   -1.9801670000    1.2929330000
C       -3.2778230000   -1.5492540000   -0.5095580000
H       -4.1860900000   -1.9500620000   -0.0362070000
H       -3.2815800000   -0.4579040000   -0.3547610000
C       -3.3005610000   -1.8555320000   -1.9806930000
H       -2.4774630000   -1.4381650000   -2.5699320000
C       -4.2330090000   -2.5945490000   -2.5797810000
H       -5.0678090000   -3.0221380000   -2.0165380000
H       -4.1999100000   -2.7943850000   -3.6523920000
C        1.6072500000    1.6354590000   -0.8189690000
H        1.2389130000    0.8881280000   -1.5434390000
H        1.3766090000    2.6256800000   -1.2351020000
C        3.1002110000    1.4382320000   -0.5566120000
H        3.2141090000    0.5798160000    0.1232620000
H        3.5167650000    2.3174240000   -0.0411990000
C        3.8561700000    1.1676340000   -1.8230760000
H        3.5486960000    0.2626650000   -2.3605660000
C        4.8337470000    1.9300530000   -2.3100320000
H        5.1569300000    2.8372100000   -1.7912290000
H        5.3480330000    1.6743330000   -3.2382490000
C       -2.6932280000    2.5771250000    0.7744180000
C       -3.8549590000    2.2657570000    1.3575160000
H       -3.9515070000    1.3386480000    1.9254940000
H       -4.7202130000    2.9264140000    1.2792120000
C       -2.4440400000    3.8205070000   -0.0280800000
H       -3.3471530000    4.4417330000   -0.0639550000
H       -1.6237580000    4.4084950000    0.4075400000
H       -2.1427820000    3.5662110000   -1.0540110000
C        2.4695040000   -1.9555510000    1.3679980000
C        3.7855720000   -1.9988650000    1.1378450000
H        4.1716080000   -1.8903660000    0.1220960000
H        4.4954710000   -2.1373230000    1.9552430000
C        1.8193230000   -2.0794240000    2.7133670000
H        1.1890580000   -1.1982440000    2.8990100000
H        1.1685810000   -2.9644920000    2.7531690000
H        2.5789260000   -2.1583950000    3.5007190000
