# Supplementary material for: Theoretical studies on anhydride dynamic covalent bond exchange mechanisms
Source: Commun Chem. 2025 Nov 17;8:351. doi: 10.1038/s42004-025-01736-3 (PMC12624005; doi:10.1038/s42004-025-01736-3)
Supplement: Supplementary file 4 — Supplementary Data 1 [file 42004_2025_1736_MOESM4_ESM.zip › DFT_structures_and_IRC_movie/MAA_and_PNA/gas_def2/TS1'_c19.xyz]

48
TS1'_c19.log    Empirical formula: C3H4O    Energy(Hartree): -1150.272816
O        -1.673020        0.770223        0.597913
O        -0.813400       -1.268782        1.028457
O         0.522845        1.254576        0.862386
C        -1.708954       -0.470542        1.116944
C        -0.474776        1.304717        0.067042
O         1.607295       -0.648374       -0.363304
O        -0.245261        0.304333       -1.188192
O         2.662881        1.435660       -0.461216
C         0.566199       -0.663970       -1.069981
C         2.161796        0.695785        0.315489
C         2.651727        0.272284        1.671973
H         2.529647        1.151160        2.318831
H         1.998183       -0.522158        2.052885
C         4.124336       -0.145598        1.604987
H         4.710782        0.687643        1.189734
H         4.473804       -0.313662        2.636405
C         4.357969       -1.383680        0.788248
H         3.862773       -2.296348        1.140376
C         5.091901       -1.426561       -0.321807
H         5.580306       -0.528064       -0.708938
H         5.224462       -2.353490       -0.883034
C         0.296896       -1.910581       -1.862599
H         1.155200       -2.040067       -2.539674
H         0.350039       -2.736656       -1.136198
C        -1.029339       -1.900064       -2.622862
H        -1.027418       -2.765474       -3.304325
H        -1.091341       -0.995915       -3.245128
C        -2.235477       -1.984250       -1.729529
H        -2.302302       -2.873042       -1.090226
C        -3.198815       -1.066521       -1.667826
H        -3.150334       -0.152884       -2.267136
H        -4.060151       -1.196912       -1.008602
C        -3.025625       -0.731454        1.784998
C        -3.198907       -1.944442        2.317637
H        -2.399182       -2.684831        2.258061
H        -4.129384       -2.213217        2.821133
C        -4.045958        0.368617        1.804355
H        -3.636433        1.271232        2.279687
H        -4.328570        0.650826        0.778988
H        -4.945778        0.053437        2.346804
C        -0.786067        2.609613       -0.634445
C        -2.032240        3.078702       -0.709987
H        -2.875551        2.536256       -0.284189
H        -2.228350        4.035286       -1.198833
C         0.416887        3.310387       -1.185891
H         0.939974        2.670265       -1.910827
H         0.128060        4.250944       -1.670381
H         1.141536        3.509915       -0.384238
