# Supplementary material for: Theoretical studies on anhydride dynamic covalent bond exchange mechanisms
Source: Commun Chem. 2025 Nov 17;8:351. doi: 10.1038/s42004-025-01736-3 (PMC12624005; doi:10.1038/s42004-025-01736-3)
Supplement: Supplementary file 4 — Supplementary Data 1 [file 42004_2025_1736_MOESM4_ESM.zip › DFT_structures_and_IRC_movie/MAA_and_PNA/gas_def2/INT2_c8.xyz]

48
INT2_c8.log    Empirical formula: C3H4O    Energy(Hartree): -1150.335048
O        -0.392464        1.081395       -0.341188
O        -2.279530        1.626981        0.760812
O        -1.266865       -0.913255        0.473722
C        -1.473941        3.048515       -1.019514
C         0.292474        0.214066        1.819064
C        -0.112406        3.754403       -1.078287
C         0.812966       -1.013872        2.575038
C        -1.463815        1.868701       -0.081778
C        -0.141899       -0.089914        0.391913
C         0.305242        4.265055        0.271590
C         2.221116       -1.404087        2.221494
C         1.323177        3.765220        0.972661
C         2.600672       -2.614437        1.813906
H        -1.745645        2.664478       -2.015598
H        -2.273609        3.718788       -0.678386
H        -0.600290        0.621057        2.311622
H         1.050145        1.006484        1.773560
H         0.642775        3.050380       -1.455020
H        -0.184767        4.586396       -1.795724
H         0.132184       -1.864951        2.420909
H         0.780639       -0.771397        3.649465
H        -0.300832        5.073584        0.697684
H         2.974052       -0.612206        2.313046
H         1.573816        4.156998        1.960970
H         1.931808        2.948029        0.572875
H         3.644153       -2.836848        1.582239
H         1.874625       -3.424784        1.698845
O         2.409536        0.756659       -0.224303
O         0.796741       -0.811821       -0.358316
O        -1.673011       -0.924757       -1.747897
C         2.796184       -1.252886       -1.487263
C        -3.272573       -1.898849       -0.238315
C         2.019422       -0.304104       -0.627796
C        -2.004686       -1.205117       -0.633714
C         2.124395       -2.519155       -1.929349
C        -3.627225       -1.953802        1.218602
C         4.043154       -0.890443       -1.801040
C        -4.014613       -2.396377       -1.231489
H         1.857380       -3.133109       -1.056653
H         1.186062       -2.293417       -2.455847
H         2.784016       -3.097837       -2.587574
H        -2.874561       -2.521489        1.784230
H        -3.643284       -0.937662        1.638567
H        -4.608766       -2.422799        1.359629
H         4.674285       -1.524373       -2.426528
H         4.445984        0.054911       -1.433412
H        -4.959029       -2.905126       -1.029800
H        -3.682280       -2.294249       -2.266083
