# Supplementary material for: Theoretical studies on anhydride dynamic covalent bond exchange mechanisms
Source: Commun Chem. 2025 Nov 17;8:351. doi: 10.1038/s42004-025-01736-3 (PMC12624005; doi:10.1038/s42004-025-01736-3)
Supplement: Supplementary file 4 — Supplementary Data 1 [file 42004_2025_1736_MOESM4_ESM.zip › DFT_structures_and_IRC_movie/MAA_and_PNA/gas_def2/TS1'_c6.xyz]

48
TS1'_c6.log    Empirical formula: C3H4O    Energy(Hartree): -1150.274437
O        -1.602373        1.041576        0.418082
O        -1.158515       -0.966061        1.351651
O         0.626511        1.128585        0.767429
C        -1.897126       -0.034058        1.181386
C        -0.299400        1.212672       -0.099135
O         1.490617       -1.050979       -0.069695
O        -0.253236       -0.111685       -1.101877
O         2.611079        0.919419       -0.759435
C         0.429155       -1.114925       -0.745780
C         2.187636        0.405708        0.215476
C         2.803099        0.224156        1.572018
H         3.080120        1.233124        1.912032
H         2.036032       -0.168904        2.247647
C         4.027020       -0.696953        1.523180
H         4.382953       -0.815719        2.560055
H         3.721989       -1.694406        1.172983
C         5.150276       -0.177464        0.673214
H         5.481638        0.846413        0.883005
C         5.751367       -0.868634       -0.292272
H         5.436306       -1.886416       -0.538809
H         6.570127       -0.442166       -0.874153
C        -0.031814       -2.479566       -1.176000
H         0.800575       -2.932864       -1.734801
H        -0.132265       -3.058838       -0.244208
C        -1.327424       -2.486696       -1.987607
H        -1.450752       -3.500765       -2.400844
H        -1.236913       -1.798976       -2.841120
C        -2.550519       -2.141538       -1.185085
H        -2.726399       -2.749119       -0.288984
C        -3.411207       -1.171174       -1.487957
H        -3.258766       -0.529760       -2.360520
H        -4.295003       -0.987698       -0.872760
C        -3.278701        0.082502        1.752172
C        -3.694083       -0.923128        2.527795
H        -3.033061       -1.769324        2.723772
H        -4.687572       -0.914966        2.979979
C        -4.091040        1.297773        1.413942
H        -5.072273        1.255970        1.902578
H        -3.570684        2.213327        1.728567
H        -4.234846        1.375037        0.325976
C        -0.335012        2.338373       -1.100433
C         0.614876        3.268305       -1.014379
H         1.390824        3.196857       -0.252283
H         0.640409        4.107216       -1.712531
C        -1.442221        2.328364       -2.112710
H        -1.371995        3.202829       -2.771397
H        -1.389411        1.416647       -2.725075
H        -2.422993        2.333354       -1.615291
