# Supplementary material for: Theoretical studies on anhydride dynamic covalent bond exchange mechanisms
Source: Commun Chem. 2025 Nov 17;8:351. doi: 10.1038/s42004-025-01736-3 (PMC12624005; doi:10.1038/s42004-025-01736-3)
Supplement: Supplementary file 4 — Supplementary Data 1 [file 42004_2025_1736_MOESM4_ESM.zip › DFT_structures_and_IRC_movie/MAA_and_PNA/gas_def2/INT2_c17.xyz]

48
INT2_c17.log    Empirical formula: C3H4O    Energy(Hartree): -1150.332799
O        -0.118691       -1.362874        0.408713
O        -0.743546       -1.375148       -1.765229
O         0.444016        0.682335       -0.241559
C         0.516273       -3.225819       -0.884706
C        -0.195169        0.275169        2.095355
C         1.979426       -2.996908       -1.317028
C         1.276891        0.173053        2.514160
C        -0.209532       -1.907471       -0.838946
C        -0.421695       -0.013948        0.618582
C         2.746152       -2.120363       -0.366633
C         2.112558        1.364128        2.135800
C         3.785463       -2.529815        0.359717
C         3.257188        1.314238        1.454850
H         0.482980       -3.699025        0.104902
H         0.005750       -3.860060       -1.620034
H        -0.800624       -0.465612        2.632032
H        -0.600545        1.274265        2.300882
H         2.477459       -3.973119       -1.407639
H         1.970441       -2.538624       -2.319666
H         1.719455       -0.750051        2.107521
H         1.293886        0.075416        3.611682
H         2.397238       -1.084159       -0.269643
H         1.727825        2.339892        2.455598
H         4.305329       -1.859211        1.047520
H         4.155478       -3.556985        0.292500
H         3.822126        2.219053        1.222000
H         3.668960        0.361382        1.107898
O        -2.758973       -1.238518        1.444861
O        -1.715267        0.310921        0.186892
O        -0.271614        2.725333        0.382993
C        -4.012212        0.051754       -0.157411
C         1.394703        2.519390       -1.339985
C        -2.797474       -0.389704        0.599578
C         0.426598        2.036266       -0.304374
C        -3.823677        1.031695       -1.277681
C         2.174693        1.501135       -2.118748
C        -5.177563       -0.481064        0.220048
C         1.487913        3.842809       -1.496395
H        -3.384450        1.967550       -0.903381
H        -3.117261        0.625078       -2.015897
H        -4.780817        1.249356       -1.767228
H         2.780996        1.987867       -2.892580
H         2.841964        0.935835       -1.450187
H         1.498381        0.772785       -2.589253
H        -6.108359       -0.216478       -0.284932
H        -5.210194       -1.195466        1.044584
H         2.165135        4.277665       -2.233754
H         0.878244        4.508975       -0.883409
