# Supplementary material for: Theoretical studies on anhydride dynamic covalent bond exchange mechanisms
Source: Commun Chem. 2025 Nov 17;8:351. doi: 10.1038/s42004-025-01736-3 (PMC12624005; doi:10.1038/s42004-025-01736-3)
Supplement: Supplementary file 4 — Supplementary Data 1 [file 42004_2025_1736_MOESM4_ESM.zip › DFT_structures_and_IRC_movie/MAA_and_PNA/gas_def2/TS2b'_c10.xyz]

48
TS2b'_c10.log    Empirical formula: C3H4O    Energy(Hartree): -1150.27049
O         0.542348        0.896592        0.486004
O        -0.996526        2.882627        0.367247
O         1.636102       -0.344518       -1.049853
C        -0.984330        1.798467        0.843715
C         0.885306        0.810973       -0.736966
O        -1.892386        0.742007        0.033355
O        -0.448711        0.524013       -1.669194
O         0.106517       -1.783894       -0.232487
C        -1.583892        0.371286       -1.133975
C         1.221774       -1.552476       -0.614939
C         2.340638       -2.562240       -0.623876
H         1.938414       -3.515002       -0.993040
H         3.142505       -2.219419       -1.290660
C         2.859910       -2.731661        0.817651
H         2.032129       -3.088867        1.448895
H         3.637261       -3.511128        0.816381
C         3.400576       -1.441873        1.366881
H         4.320869       -1.063899        0.906982
C         2.796019       -0.718823        2.307244
H         1.863015       -1.055202        2.768095
H         3.197138        0.241054        2.636401
C        -2.648033       -0.293922       -1.957419
H        -3.593047        0.237164       -1.775105
H        -2.365583       -0.182084       -3.011534
C        -2.800639       -1.786787       -1.603688
H        -1.820025       -2.280018       -1.653376
H        -3.437652       -2.233540       -2.383838
C        -3.426081       -2.023079       -0.259560
H        -4.432577       -1.611389       -0.117371
C        -2.844518       -2.692729        0.733668
H        -1.829028       -3.082055        0.627440
H        -3.356973       -2.848761        1.685228
C        -1.106963        1.384201        2.277765
C        -1.084802        2.378475        3.166663
H        -1.001198        3.414253        2.833343
H        -1.149946        2.174777        4.237161
C        -1.243018       -0.072361        2.596652
H        -0.508901       -0.652795        2.020783
H        -1.106295       -0.246289        3.671857
H        -2.237005       -0.435445        2.297295
C         1.521929        1.976489       -1.451731
C         1.805145        3.059327       -0.729229
H         1.557147        3.096908        0.331471
H         2.279244        3.928418       -1.189689
C         1.823572        1.813824       -2.912680
H         2.493843        0.957547       -3.074898
H         0.901761        1.620500       -3.479045
H         2.300596        2.718096       -3.310418
