# Supplementary material for: Theoretical studies on anhydride dynamic covalent bond exchange mechanisms
Source: Commun Chem. 2025 Nov 17;8:351. doi: 10.1038/s42004-025-01736-3 (PMC12624005; doi:10.1038/s42004-025-01736-3)
Supplement: Supplementary file 4 — Supplementary Data 1 [file 42004_2025_1736_MOESM4_ESM.zip › DFT_structures_and_IRC_movie/MAA_and_PNA/gas_def2/TS2a_c17.xyz]

48
TS2a_c17.log    Empirical formula: C3H4O    Energy(Hartree): -1150.278899
O        -0.432356       -0.265775       -0.236104
O        -1.864009        1.313756        1.067582
O         1.411661       -1.383140        0.363753
C        -1.340872        1.252610       -0.003374
C         0.329000       -0.583894        0.729417
O        -0.031596        2.134240       -0.132362
O         1.161644        0.818778        1.229764
O         2.170411        0.053219       -1.207156
C         1.010006        1.866399        0.550115
C         2.186577       -1.031355       -0.700427
C        -0.217047       -1.048242        2.057269
H         0.631982       -1.197220        2.736680
H        -0.842180       -0.232533        2.442781
C        -1.970610        1.323908       -1.368663
H        -2.383379        2.340273       -1.468100
H        -1.176400        1.195220       -2.112587
C        -3.058734        0.262141       -1.547643
H        -2.610357       -0.710785       -1.288591
H        -3.342834        0.218033       -2.609658
C        -1.044137       -2.330994        1.924221
H        -0.448897       -3.131192        1.456869
H        -1.275167       -2.668476        2.948525
C        -4.286197        0.491237       -0.711214
H        -4.114079        0.692037        0.351475
C        -5.532487        0.465102       -1.183121
H        -5.735804        0.279054       -2.242011
H        -6.392443        0.626175       -0.530261
C        -2.337060       -2.138603        1.182262
H        -2.886794       -1.219193        1.418978
C        -2.848336       -2.993062        0.298019
H        -2.321701       -3.911027        0.021419
H        -3.808990       -2.796977       -0.183452
C         2.083303        2.897594        0.527039
C         3.221998        2.630758        1.173509
H         3.350687        1.685396        1.701951
H         4.041946        3.351172        1.181999
C         3.073134       -2.169065       -1.108139
C         3.934176       -1.928393       -2.100956
H         3.966042       -0.942845       -2.568705
H         4.611905       -2.704651       -2.460883
C         1.796315        4.150338       -0.245560
H         0.894253        4.647269        0.138352
H         2.643510        4.843486       -0.182705
H         1.604756        3.910581       -1.301050
C         2.933839       -3.481536       -0.393284
H         1.911397       -3.872742       -0.495855
H         3.638723       -4.217461       -0.799064
H         3.120565       -3.361868        0.683259
