# Supplementary material for: Theoretical studies on anhydride dynamic covalent bond exchange mechanisms
Source: Commun Chem. 2025 Nov 17;8:351. doi: 10.1038/s42004-025-01736-3 (PMC12624005; doi:10.1038/s42004-025-01736-3)
Supplement: Supplementary file 4 — Supplementary Data 1 [file 42004_2025_1736_MOESM4_ESM.zip › DFT_structures_and_IRC_movie/MAA_and_PNA/gas_def2/TS2a'_c8.xyz]

48
TS2a'_c8.log    Empirical formula: C3H4O    Energy(Hartree): -1150.274633
O        -0.588554        1.317801       -0.915373
O        -2.715824        1.213418        0.424354
O         0.159183        0.451313        1.196611
C        -2.148312        0.586160       -0.409007
C         0.224298        1.612192        0.021630
O         1.457374       -0.680855       -0.907216
O         1.583331        1.501674       -0.341400
O        -1.430994       -0.720484        0.145548
C         2.042879        0.364898       -0.915023
C        -0.466281       -0.623661        0.957594
C         3.383882        0.599736       -1.566042
H         3.177815        1.150309       -2.498647
H         3.965042        1.283410       -0.929715
C         4.122343       -0.708431       -1.843647
H         4.964569       -0.500956       -2.520975
H         3.439609       -1.398572       -2.359084
C         4.634097       -1.345123       -0.582049
H         5.462336       -0.829058       -0.081613
C         4.135624       -2.454390       -0.037915
H         3.296194       -2.978609       -0.503225
H         4.540957       -2.866231        0.888570
C         0.058734        2.872540        0.831965
C        -0.938809        3.691959        0.504080
H        -1.617701        3.441008       -0.310530
H        -1.102450        4.619660        1.055939
C         1.044169        3.116589        1.936877
H         2.067570        3.165658        1.538340
H         0.818405        4.057439        2.453832
H         1.014411        2.294870        2.666400
C        -2.635215        0.204038       -1.780170
H        -2.690641        1.141867       -2.349359
H        -1.888262       -0.440735       -2.259455
C        -4.017001       -0.452830       -1.698089
H        -4.698598        0.221679       -1.158618
H        -4.402177       -0.560114       -2.725027
C        -4.004450       -1.799386       -1.032866
H        -3.382811       -2.566986       -1.509693
C        -4.674462       -2.101387        0.078141
H        -4.633142       -3.101216        0.515493
H        -5.286578       -1.353108        0.588989
C        -0.043436       -1.838266        1.702181
C        -0.878221       -2.882605        1.716415
H        -1.835830       -2.834437        1.193707
H        -0.617817       -3.796248        2.254200
C         1.291407       -1.771120        2.380465
H         2.079405       -1.570241        1.638629
H         1.314148       -0.951702        3.112678
H         1.511944       -2.716110        2.891723
