# Supplementary material for: Theoretical studies on anhydride dynamic covalent bond exchange mechanisms
Source: Commun Chem. 2025 Nov 17;8:351. doi: 10.1038/s42004-025-01736-3 (PMC12624005; doi:10.1038/s42004-025-01736-3)
Supplement: Supplementary file 4 — Supplementary Data 1 [file 42004_2025_1736_MOESM4_ESM.zip › DFT_structures_and_IRC_movie/MAA_and_PNA/gas_def2/TS1_c2.xyz]

48
TS1_c2.log    Empirical formula: C3H4O    Energy(Hartree): -1150.276659
O         0.485355       -1.693642       -0.372290
O         1.521135       -0.215181        0.986328
O        -1.169192       -0.341650        0.318626
C         2.298492       -2.488691        0.916976
C        -1.318057       -1.350940       -1.881437
C         3.651174       -2.013923        1.449190
C        -2.257820       -2.494818       -1.484420
C         1.416302       -1.322629        0.543544
C        -0.560696       -0.819186       -0.690408
C         4.498263       -1.419571        0.358155
C        -3.380825       -2.063184       -0.582204
C         4.704239       -0.113846        0.189469
C        -3.810760       -2.747879        0.475018
H         1.748779       -3.063449        1.680598
H         2.399165       -3.146973        0.042357
H        -0.589015       -1.680319       -2.632975
H        -1.895802       -0.510102       -2.286495
H         3.476239       -1.266444        2.235659
H         4.173203       -2.867735        1.905938
H        -1.690728       -3.316763       -1.020115
H        -2.686754       -2.894836       -2.418394
H         4.939560       -2.127528       -0.353476
H        -3.861496       -1.112954       -0.843656
H         5.315913        0.263322       -0.633042
H         4.258700        0.617177        0.869867
H        -4.644416       -2.390482        1.081919
H        -3.336330       -3.686400        0.775929
O        -0.549101        1.970804       -0.046001
O         0.329680        0.427073       -1.406974
O        -2.564206        1.265955       -1.002252
C         1.561964        2.413572       -0.963805
C        -2.454745        1.482012        1.411444
C         0.376174        1.530798       -0.802069
C        -1.950661        1.236688        0.019887
C         1.486109        3.768012       -0.324461
C        -1.474550        1.490941        2.544697
C         2.613846        1.928937       -1.631530
C        -3.770347        1.668579        1.524620
H         0.616778        4.328274       -0.696392
H         1.360794        3.668678        0.763344
H         2.398050        4.341443       -0.528832
H        -0.806650        2.361357        2.468249
H        -2.000271        1.532444        3.506936
H        -0.844007        0.593086        2.502635
H         3.515012        2.530462       -1.766349
H         2.592566        0.920345       -2.046512
H        -4.231315        1.837129        2.499670
H        -4.405961        1.654163        0.637633
