# Supplementary material for: Theoretical studies on anhydride dynamic covalent bond exchange mechanisms
Source: Commun Chem. 2025 Nov 17;8:351. doi: 10.1038/s42004-025-01736-3 (PMC12624005; doi:10.1038/s42004-025-01736-3)
Supplement: Supplementary file 4 — Supplementary Data 1 [file 42004_2025_1736_MOESM4_ESM.zip › DFT_structures_and_IRC_movie/MAA_and_PNA/gas_def2/INT2'_c8.xyz]

48
INT2'_c8.log    Empirical formula: C3H4O    Energy(Hartree): -1150.330473
O         0.131915       -0.002599        0.875838
O         0.162291        1.519819       -0.792186
O        -1.208897       -0.919976       -0.780848
C         0.302527        1.244947        0.365660
C        -0.091789       -1.105859        0.049493
O         2.498692       -1.515383        0.703160
O         0.939730       -1.222719       -0.895806
O        -2.593041       -0.719091        0.979619
C         2.211276       -1.397769       -0.452103
C        -2.423832       -0.755797       -0.203746
C        -3.509809       -0.657170       -1.247124
H        -3.067113       -0.352553       -2.204244
H        -3.896303       -1.680560       -1.379575
C        -4.628059        0.273319       -0.801261
H        -5.492041        0.158940       -1.475286
H        -4.973248       -0.042995        0.196426
C        -4.237255        1.724355       -0.740716
H        -5.025530        2.404954       -0.401527
C        -3.042653        2.228856       -1.049014
H        -2.202768        1.614866       -1.387270
H        -2.852565        3.300631       -0.964961
C         3.171301       -1.340052       -1.608034
H         4.131348       -1.741593       -1.258661
H         2.788356       -1.966515       -2.425032
C         3.324314        0.114933       -2.086254
H         2.342944        0.504600       -2.397495
H         3.978110        0.111058       -2.973422
C         3.915280        1.001331       -1.027045
H         4.845242        0.647798       -0.565389
C         3.386516        2.157204       -0.626079
H         2.453205        2.530102       -1.056723
H         3.866914        2.763231        0.144840
C         0.685518        2.194946        1.456943
C         0.576248        3.498070        1.183824
H         0.218787        3.825890        0.205659
H         0.838016        4.253887        1.926606
C         1.167655        1.614820        2.753449
H         0.374766        1.022046        3.231350
H         2.010155        0.930846        2.569841
H         1.486580        2.409808        3.438632
C        -0.229521       -2.351032        0.928517
C        -0.437908       -3.508311        0.301152
H        -0.503149       -3.558987       -0.788495
H        -0.546480       -4.436246        0.864454
C        -0.126489       -2.176879        2.410474
H         0.852248       -1.747525        2.665295
H        -0.909279       -1.486764        2.754729
H        -0.243648       -3.144789        2.913215
