# Supplementary material for: Theoretical studies on anhydride dynamic covalent bond exchange mechanisms
Source: Commun Chem. 2025 Nov 17;8:351. doi: 10.1038/s42004-025-01736-3 (PMC12624005; doi:10.1038/s42004-025-01736-3)
Supplement: Supplementary file 4 — Supplementary Data 1 [file 42004_2025_1736_MOESM4_ESM.zip › DFT_structures_and_IRC_movie/MAA_and_PNA/gas_def2/TS2b_c8.xyz]

48
TS2b_c8.log    Empirical formula: C3H4O    Energy(Hartree): -1150.276374
O         0.430749        0.785778        0.368248
O        -1.742352        1.720106       -0.461115
O         1.901771       -0.558516       -0.654271
C        -1.304827        1.179075        0.510493
C         0.754558        0.237451       -0.731491
O        -1.693396       -0.336980        0.627269
O        -0.391405       -0.959170       -1.084006
O         1.105944       -1.852025        1.018721
C        -1.286915       -1.182904       -0.234565
C         2.019215       -1.484595        0.333459
C         0.761060        1.014222       -2.024201
H         1.030450        0.327230       -2.836847
H        -0.266215        1.368534       -2.180399
C        -1.945065       -2.530953       -0.201399
H        -1.638693       -3.073642       -1.105003
H        -1.512451       -3.050551        0.669158
C        -3.469082       -2.404445       -0.085355
H        -3.710304       -1.843092        0.827990
H        -3.898846       -3.411301        0.018324
C         1.725757        2.203719       -1.963279
H         2.751939        1.859631       -1.759114
H         1.738993        2.655450       -2.969306
C        -4.037976       -1.702527       -1.288627
H        -4.111627       -2.293469       -2.208776
C        -4.377094       -0.414087       -1.311804
H        -4.289609        0.214347       -0.421361
H        -4.737065        0.062067       -2.225519
C         1.321842        3.254060       -0.965802
H         0.253476        3.499852       -0.941380
C         2.159786        3.880370       -0.143027
H         3.226664        3.639475       -0.126098
H         1.808497        4.647879        0.548726
C        -1.282553        1.696172        1.919637
C        -1.743507        2.936300        2.087662
H        -2.117096        3.503877        1.233703
H        -1.753673        3.402287        3.074751
C         3.425104       -1.997325        0.415787
C         3.658815       -2.959221        1.313150
H         2.845869       -3.331969        1.938586
H         4.656660       -3.383354        1.438922
C        -0.752770        0.811765        3.006909
H        -0.698466        1.360216        3.955702
H        -1.401921       -0.065630        3.140330
H         0.243776        0.439105        2.735662
C         4.460841       -1.402574       -0.493180
H         4.180587       -1.539799       -1.547082
H         4.546993       -0.319189       -0.326662
H         5.438447       -1.868521       -0.319284
