# Supplementary material for: Theoretical studies on anhydride dynamic covalent bond exchange mechanisms
Source: Commun Chem. 2025 Nov 17;8:351. doi: 10.1038/s42004-025-01736-3 (PMC12624005; doi:10.1038/s42004-025-01736-3)
Supplement: Supplementary file 4 — Supplementary Data 1 [file 42004_2025_1736_MOESM4_ESM.zip › DFT_structures_and_IRC_movie/MAA_and_PNA/gas_def2/PNA_c9.xyz]

27
PNA_c9.log    Empirical formula: C10H14O3    Energy(Hartree): -614.410231
O        -0.029257       -0.815025       -0.541792
O        -1.816874       -2.085193       -0.013397
O         0.368533       -1.314134        1.623216
C        -2.152725       -0.079149       -1.316211
C         2.209878       -1.321446        0.068845
C        -1.893473        1.337182       -0.782749
C         2.711769       -0.128199       -0.753001
C        -1.381705       -1.111937       -0.534978
C         0.777146       -1.176360        0.516038
C        -2.237693        1.441520        0.676118
C         2.628257        1.160393        0.013051
C        -1.330686        1.550970        1.645371
C         1.979266        2.247889       -0.401788
H        -1.845856       -0.149841       -2.371724
H        -3.212715       -0.355805       -1.246657
H         2.272717       -2.241920       -0.532785
H         2.809042       -1.467513        0.977044
H        -0.831825        1.585159       -0.925656
H        -2.487164        2.048951       -1.376526
H         2.131988       -0.047916       -1.683488
H         3.758766       -0.326203       -1.033370
H        -3.299269        1.361172        0.936925
H         3.133738        1.178465        0.986209
H        -1.618820        1.570907        2.697719
H        -0.262913        1.611227        1.412977
H         1.945304        3.158420        0.199447
H         1.467589        2.264535       -1.368518
