# Supplementary material for: Theoretical studies on anhydride dynamic covalent bond exchange mechanisms
Source: Commun Chem. 2025 Nov 17;8:351. doi: 10.1038/s42004-025-01736-3 (PMC12624005; doi:10.1038/s42004-025-01736-3)
Supplement: Supplementary file 4 — Supplementary Data 1 [file 42004_2025_1736_MOESM4_ESM.zip › DFT_structures_and_IRC_movie/MAA_and_PNA/gas_def2/TS2a-4m.xyz]

48
TS2a-4m.log    Empirical formula: C3H4O    Energy(Hartree): -1150.247675
O        -0.311751       -0.801229       -0.445685
O        -0.318061       -0.024001       -2.507882
O         1.397164        1.164453       -0.315249
C        -2.404843        0.015192       -1.317842
C         2.395112       -0.939732       -0.668261
C        -3.200987       -1.233198       -0.914229
C         3.859080       -0.554058       -0.393754
C        -0.928075       -0.262977       -1.491406
C         1.476987       -0.077876        0.128098
C        -4.637895       -0.912600       -0.628115
C         4.803420       -1.400750       -1.195478
C        -5.680213       -1.411107       -1.290429
C         5.736147       -2.195277       -0.674649
H        -2.501079        0.785411       -0.534667
H        -2.778024        0.430732       -2.262529
H         2.132247       -0.791335       -1.725641
H         2.201330       -1.982779       -0.391914
H        -3.137036       -1.990848       -1.710558
H        -2.740380       -1.669731       -0.013316
H         4.078607       -0.656341        0.679832
H         3.994197        0.507731       -0.656549
H        -4.813438       -0.200040        0.187391
H         4.686602       -1.349680       -2.284280
H        -6.704617       -1.133719       -1.035549
H        -5.541440       -2.119124       -2.112335
H         6.395030       -2.791120       -1.308563
H         5.875560       -2.271450        0.407298
O         1.096991       -0.374526        1.303403
O        -1.051662        0.740989        1.394982
O         1.547510        2.390477        1.577821
C        -0.961592       -1.618152        1.952626
C         0.039256        3.155669       -0.109251
C        -0.569557       -0.334840        1.293495
C         1.024593        2.247833        0.525158
C        -0.247995       -2.885147        1.596195
C        -0.518703        4.182915        0.829336
C        -1.958801       -1.518207        2.835837
C        -0.273981        3.032672       -1.404042
H        -0.698549       -3.736144        2.121521
H        -0.300917       -3.056172        0.512057
H         0.813339       -2.814594        1.871610
H        -1.047510        3.678782        1.651738
H         0.289058        4.776709        1.279777
H        -1.213772        4.850842        0.307116
H        -2.323112       -2.399062        3.367571
H        -2.425170       -0.553207        3.041152
H        -0.986146        3.725168       -1.858564
H         0.151980        2.248486       -2.031445
