# Supplementary material for: Theoretical studies on anhydride dynamic covalent bond exchange mechanisms
Source: Commun Chem. 2025 Nov 17;8:351. doi: 10.1038/s42004-025-01736-3 (PMC12624005; doi:10.1038/s42004-025-01736-3)
Supplement: Supplementary file 4 — Supplementary Data 1 [file 42004_2025_1736_MOESM4_ESM.zip › DFT_structures_and_IRC_movie/MAA_and_PNA/gas_def2/TS2a'.xyz]

48
TS2a'.log    Empirical formula: C3H4O    Energy(Hartree): -1150.273923
O         0.559583        1.375745        0.893942
O         2.641098        1.268654       -0.513567
O        -0.244106        0.440282       -1.177899
C         2.112556        0.654683        0.352648
C        -0.294150        1.632552       -0.014725
O        -1.393101       -0.648485        1.065323
O        -1.636926        1.492215        0.389763
O         1.394996       -0.683997       -0.154087
C        -2.043577        0.355391        1.003100
C         0.390169       -0.623730       -0.920400
C        -3.423263        0.524152        1.592331
H        -3.285993        1.012131        2.571387
H        -3.989453        1.229992        0.968148
C        -4.133037       -0.822203        1.740091
H        -5.031148       -0.685026        2.360454
H        -3.462877       -1.516435        2.266262
C        -4.515772       -1.395323        0.403741
H        -5.358363       -0.914076       -0.107013
C        -3.879820       -2.400982       -0.196157
H        -3.022428       -2.885734        0.278855
H        -4.190379       -2.765106       -1.177900
C        -0.183673        2.873494       -0.862406
C         0.810930        3.717761       -0.593268
H         1.524111        3.499153        0.201195
H         0.937300        4.633643       -1.173865
C        -1.212627        3.071694       -1.936213
H        -1.028384        4.007422       -2.478339
H        -1.185747        2.236880       -2.650839
H        -2.222690        3.103542       -1.503511
C         2.645828        0.306792        1.715299
H         2.685746        1.253453        2.271064
H         1.930507       -0.353078        2.221610
C         4.044846       -0.307847        1.605959
H         4.695597        0.388182        1.055838
H         4.451871       -0.405153        2.625444
C         4.060169       -1.651133        0.934501
H         3.469278       -2.439321        1.416658
C         4.718639       -1.926207       -0.189967
H         4.696589       -2.923367       -0.634389
H         5.299970       -1.156888       -0.705544
C        -0.030158       -1.899576       -1.558603
C        -1.163719       -1.907459       -2.266775
H        -1.759331       -0.999927       -2.374347
H        -1.518139       -2.823647       -2.743303
C         0.852993       -3.085746       -1.310690
H         0.489336       -3.960633       -1.862702
H         1.889035       -2.868814       -1.607397
H         0.875244       -3.320376       -0.236372
