# Supplementary material for: Theoretical studies on anhydride dynamic covalent bond exchange mechanisms
Source: Commun Chem. 2025 Nov 17;8:351. doi: 10.1038/s42004-025-01736-3 (PMC12624005; doi:10.1038/s42004-025-01736-3)
Supplement: Supplementary file 4 — Supplementary Data 1 [file 42004_2025_1736_MOESM4_ESM.zip › DFT_structures_and_IRC_movie/MAA_and_PNA/gas_def2/INT1-4m.xyz]

48
INT1-4m.log    Empirical formula: C3H4O    Energy(Hartree): -1150.324255
O         0.481537        1.082328       -0.756130
O         0.557972        1.627354        1.444368
O         1.057988       -1.466583        0.952672
C        -1.265421        2.421187        0.092502
C         2.837433        0.885086        0.017645
C        -2.142729        2.552638        1.335187
C         4.178823        0.322469       -0.444558
C         0.014498        1.684511        0.384266
C         1.736007        0.518745       -0.938815
C        -3.434714        3.248322        1.023840
C         5.275044        0.641311        0.528418
C        -4.633905        2.670707        1.086898
C         6.375906        1.331941        0.237000
H        -0.976702        3.411548       -0.302025
H        -1.792236        1.903911       -0.719549
H         2.554329        0.500074        1.005943
H         2.868272        1.981309        0.124027
H        -2.342420        1.545363        1.726694
H        -1.582394        3.101536        2.108179
H         4.430651        0.707214       -1.443815
H         4.069981       -0.769091       -0.547489
H        -3.363648        4.295163        0.703636
H         5.130484        0.276331        1.552409
H        -5.546094        3.216442        0.838357
H        -4.737307        1.627330        1.398978
H         7.139214        1.534360        0.990477
H         6.552535        1.714738       -0.772192
O         1.870253       -0.173891       -1.899133
O        -2.016430       -0.480678        0.334944
O        -0.491259       -1.803897       -0.617418
C        -1.978548       -0.684412       -2.066920
C        -0.630126       -3.107611        1.423225
C        -1.537037       -0.946516       -0.665623
C         0.069631       -2.050379        0.637068
C        -1.124935       -1.206494       -3.183105
C        -1.862922       -3.741661        0.847264
C        -3.106339        0.020118       -2.210985
C        -0.094691       -3.416430        2.608890
H        -1.530718       -0.896775       -4.153838
H        -0.095934       -0.833909       -3.071224
H        -1.073919       -2.304626       -3.151129
H        -2.666134       -2.996606        0.746142
H        -1.664404       -4.158269       -0.150408
H        -2.219383       -4.546143        1.501733
H        -3.493622        0.261652       -3.202513
H        -3.656122        0.371282       -1.334661
H        -0.542121       -4.180687        3.246808
H         0.801355       -2.900412        2.957855
