# Supplementary material for: Theoretical studies on anhydride dynamic covalent bond exchange mechanisms
Source: Commun Chem. 2025 Nov 17;8:351. doi: 10.1038/s42004-025-01736-3 (PMC12624005; doi:10.1038/s42004-025-01736-3)
Supplement: Supplementary file 4 — Supplementary Data 1 [file 42004_2025_1736_MOESM4_ESM.zip › DFT_structures_and_IRC_movie/MAA_and_PNA/gas_def2/TS2a_c15.xyz]

48
TS2a_c15.log    Empirical formula: C3H4O    Energy(Hartree): -1150.279866
O         0.657495       -0.186437       -0.272363
O         1.453248       -2.199716        0.986360
O        -0.711675        1.459629        0.395180
C         0.996696       -1.933409       -0.081316
C         0.042839        0.331302        0.714517
O        -0.532226       -2.303421       -0.258820
O        -1.215228       -0.717748        1.163558
O        -1.944258        0.433934       -1.195677
C        -1.425611       -1.725056        0.438593
C        -1.569085        1.438259       -0.658234
C         0.730343        0.532039        2.045378
H         0.044369        1.073371        2.712013
H         0.919852       -0.467010        2.456019
C         1.582607       -2.216826       -1.439058
H         1.324271       -3.264056       -1.657297
H         1.077517       -1.585488       -2.180429
C         3.099325       -2.044556       -1.455667
H         3.466953       -2.454198       -2.411376
H         3.541939       -2.650260       -0.650830
C         2.064552        1.263144        1.863130
H         2.561138        1.299182        2.846026
H         2.697428        0.661401        1.195051
C         3.568525       -0.622852       -1.334322
H         3.079241        0.106190       -1.991203
C         4.537136       -0.219312       -0.513429
H         5.028880       -0.920328        0.166887
H         4.867901        0.821000       -0.483729
C         1.932673        2.657173        1.321268
H         1.382927        3.374630        1.943514
C         2.422214        3.056050        0.147733
H         2.954039        2.355582       -0.501921
H         2.305463        4.084057       -0.202373
C        -2.805776       -2.281121        0.412993
C        -2.992319       -3.498463       -0.106064
H        -2.153318       -4.068405       -0.506754
H        -3.988202       -3.944129       -0.138807
C        -2.003901        2.827721       -1.014043
C        -2.877199        2.941900       -2.018817
H        -3.238454        2.049324       -2.532622
H        -3.238294        3.919264       -2.344147
C        -3.879064       -1.406208        0.987108
H        -4.852115       -1.909787        0.943294
H        -3.651300       -1.146485        2.030136
H        -3.933374       -0.465197        0.420326
C        -1.428989        3.975754       -0.237674
H        -0.330883        3.962209       -0.290176
H        -1.802594        4.930710       -0.627197
H        -1.692049        3.895270        0.827110
