# Supplementary material for: Theoretical studies on anhydride dynamic covalent bond exchange mechanisms
Source: Commun Chem. 2025 Nov 17;8:351. doi: 10.1038/s42004-025-01736-3 (PMC12624005; doi:10.1038/s42004-025-01736-3)
Supplement: Supplementary file 4 — Supplementary Data 1 [file 42004_2025_1736_MOESM4_ESM.zip › DFT_structures_and_IRC_movie/MAA_and_PNA/gas_def2/TS2b'_c12.xyz]

48
TS2b'_c12.log    Empirical formula: C3H4O    Energy(Hartree): -1150.272855
O        -1.100168       -1.052763       -0.786489
O        -2.775803       -1.241487        1.080904
O         1.149793       -1.260652       -0.883538
C        -2.463329       -0.454810        0.252911
C        -0.060092       -1.458052       -0.179488
O        -1.587451        0.763392        0.845400
O         0.253794       -0.481511        1.121890
O         0.795776        0.945149       -1.204417
C        -0.435064        0.560418        1.319467
C         1.444838       -0.044448       -1.396746
C         2.741381       -0.099907       -2.164010
H         2.649918       -0.843930       -2.968690
H         2.899362        0.891288       -2.607957
C         3.894100       -0.484411       -1.219116
H         3.719385       -1.501689       -0.840152
H         4.830798       -0.500960       -1.796152
C         4.002350        0.475479       -0.067880
H         4.390031        1.475094       -0.296572
C         3.601355        0.198859        1.172899
H         3.188957       -0.781703        1.427954
H         3.669394        0.941643        1.970938
C         0.161379        1.622433        2.196508
H        -0.631605        1.986916        2.865427
H         0.950160        1.147761        2.793584
C         0.744400        2.792174        1.378939
H         1.440272        2.401918        0.622773
H         1.329353        3.406981        2.082446
C        -0.303921        3.649090        0.730455
H        -1.031914        4.113293        1.406696
C        -0.389324        3.875646       -0.579024
H         0.301436        3.396081       -1.276580
H        -1.166082        4.523655       -0.989984
C        -3.285997        0.165789       -0.833830
C        -4.566743       -0.207899       -0.859609
H        -4.949817       -0.918185       -0.125110
H        -5.249698        0.187875       -1.613665
C        -2.640923        1.126200       -1.783502
H        -2.149276        1.940597       -1.232593
H        -1.857527        0.614186       -2.357462
H        -3.389212        1.546256       -2.467618
C        -0.012275       -2.828044        0.449678
C        -1.067009       -3.622048        0.271220
H        -1.932256       -3.272852       -0.292303
H        -1.086478       -4.627840        0.695541
C         1.226028       -3.203239        1.209922
H         1.371550       -2.527773        2.065389
H         1.153127       -4.232141        1.583397
H         2.115672       -3.122884        0.567929
