# Supplementary material for: Theoretical studies on anhydride dynamic covalent bond exchange mechanisms
Source: Commun Chem. 2025 Nov 17;8:351. doi: 10.1038/s42004-025-01736-3 (PMC12624005; doi:10.1038/s42004-025-01736-3)
Supplement: Supplementary file 4 — Supplementary Data 1 [file 42004_2025_1736_MOESM4_ESM.zip › DFT_structures_and_IRC_movie/MAA_and_PNA/gas_def2/INT2_c15.xyz]

48
INT2_c15.log    Empirical formula: C3H4O    Energy(Hartree): -1150.333338
O         0.368758       -1.249109       -0.148232
O         1.035919       -0.241285        1.762542
O        -1.469720       -0.110267        0.373361
C         2.025991       -2.341906        1.108165
C        -0.895004       -0.501651       -1.986877
C         3.238265       -2.143959        0.174755
C        -1.833084       -1.711033       -2.073715
C         1.097637       -1.162776        1.004379
C        -0.438012       -0.188283       -0.569848
C         4.105159       -0.990338        0.589908
C        -3.251459       -1.422758       -1.667688
C         5.390896       -1.094864        0.921436
C        -3.933843       -2.095780       -0.742167
H         2.350606       -2.420800        2.153193
H         1.479243       -3.249613        0.819045
H         0.028116       -0.687606       -2.551115
H        -1.372419        0.402135       -2.385606
H         3.831577       -3.069803        0.163738
H         2.863043       -1.968868       -0.846363
H        -1.427034       -2.541510       -1.476587
H        -1.834801       -2.045438       -3.123659
H         3.626404       -0.004485        0.618684
H        -3.737840       -0.588484       -2.186934
H         5.975096       -0.221466        1.216589
H         5.905813       -2.059794        0.903056
H        -4.968057       -1.843111       -0.500240
H        -3.476088       -2.925485       -0.195257
O         2.078684        0.356606       -1.585472
O         0.234533        1.046549       -0.495671
O        -2.536625        1.588585       -0.654214
C         2.070037        2.495365       -0.480922
C        -3.400708        0.710275        1.411875
C         1.501554        1.188189       -0.938502
C        -2.454647        0.813146        0.255534
C         1.229620        3.348371        0.422330
C        -3.111987       -0.304834        2.477948
C         3.308309        2.783410       -0.893418
C        -4.443175        1.545670        1.405232
H         1.763154        4.267179        0.694494
H         0.277844        3.608698       -0.062293
H         0.977307        2.786996        1.333684
H        -3.858396       -0.246925        3.279682
H        -3.119791       -1.318460        2.051005
H        -2.109119       -0.146508        2.899789
H         3.801169        3.709525       -0.592099
H         3.845911        2.086147       -1.538996
H        -5.178001        1.537307        2.212317
H        -4.569418        2.254292        0.584814
