# Supplementary material for: Theoretical studies on anhydride dynamic covalent bond exchange mechanisms
Source: Commun Chem. 2025 Nov 17;8:351. doi: 10.1038/s42004-025-01736-3 (PMC12624005; doi:10.1038/s42004-025-01736-3)
Supplement: Supplementary file 4 — Supplementary Data 1 [file 42004_2025_1736_MOESM4_ESM.zip › DFT_structures_and_IRC_movie/MAA_and_PNA/gas_def2/TS1'_c4.xyz]

48
TS1'_c4.log    Empirical formula: C3H4O    Energy(Hartree): -1150.274932
O         1.123393        0.986207        0.802313
O         1.007253        0.759024       -1.439414
O        -1.023316        0.374706        0.482721
C         1.428807        1.327259       -0.467838
C         0.072260        0.078695        1.060877
O        -0.943618       -1.546237       -1.092267
O         0.713760       -1.278184        0.386069
O        -2.314919       -1.751850        0.802482
C         0.242734       -1.722873       -0.699968
C        -2.059960       -0.994283       -0.071742
C        -2.982737       -0.189755       -0.940060
H        -2.380743        0.478178       -1.567641
H        -3.505995       -0.906803       -1.591631
C        -3.979947        0.582461       -0.076529
H        -4.535844       -0.123859        0.557885
H        -3.401090        1.241503        0.590724
C        -4.928188        1.397011       -0.905509
H        -4.471878        2.157773       -1.550262
C        -6.251732        1.248794       -0.915662
H        -6.740835        0.498671       -0.287859
H        -6.891336        1.871272       -1.544051
C         1.142420       -2.578364       -1.543505
H         1.292199       -3.509565       -0.971010
H         0.592923       -2.834781       -2.457020
C         2.500445       -1.941910       -1.869589
H         2.348613       -1.010261       -2.432467
H         3.022151       -2.646696       -2.538233
C         3.373188       -1.680901       -0.674541
H         3.439881       -2.488810        0.064137
C         4.076344       -0.565838       -0.481956
H         4.028505        0.263238       -1.194116
H         4.724551       -0.447208        0.388596
C         2.374498        2.491166       -0.495175
C         2.649089        3.014972       -1.693388
H         2.192668        2.594424       -2.591308
H         3.323315        3.867298       -1.795822
C         2.936744        2.982229        0.806225
H         3.612183        3.830432        0.640517
H         2.130197        3.290207        1.486217
H         3.489648        2.177755        1.313729
C         0.115974       -0.273923        2.526054
C        -1.036498       -0.294187        3.193776
H        -1.975548       -0.070733        2.687233
H        -1.061357       -0.550209        4.254858
C         1.463929       -0.566332        3.117884
H         1.972242       -1.355268        2.545030
H         2.104249        0.326965        3.078982
H         1.366658       -0.888191        4.162157
