# Supplementary material for: Theoretical studies on anhydride dynamic covalent bond exchange mechanisms
Source: Commun Chem. 2025 Nov 17;8:351. doi: 10.1038/s42004-025-01736-3 (PMC12624005; doi:10.1038/s42004-025-01736-3)
Supplement: Supplementary file 4 — Supplementary Data 1 [file 42004_2025_1736_MOESM4_ESM.zip › DFT_structures_and_IRC_movie/MAA_and_PNA/gas_def2/INT3_c10.xyz]

48
INT3_c10.xyz    Empirical formula: C18H24O6    Energy(Hartree): -1150.331211    
O        0.9436190000   -2.0292470000    0.5480530000
O        2.6573880000    0.4805050000   -0.8217030000
O       -1.1166190000   -1.9890360000   -0.3729340000
C        2.3876040000    0.3715830000    0.3335260000
C        0.2647920000   -2.0067870000   -0.4340530000
O        1.2738210000    0.9664980000    0.8974180000
O       -0.1316530000    0.6518040000   -0.8364530000
O       -1.2996680000   -0.7535630000    1.5165600000
C        0.1456450000    1.2188760000    0.1816200000
C       -1.7931070000   -1.4561280000    0.6876940000
C       -3.2463190000   -1.8632140000    0.6440760000
H       -3.5199080000   -2.1101580000   -0.3903950000
H       -3.3202840000   -2.7962400000    1.2260150000
C       -4.1529100000   -0.7965330000    1.2383290000
H       -5.1644160000   -1.2103440000    1.3744180000
H       -3.7897110000   -0.5405480000    2.2473210000
C       -4.2463220000    0.4632820000    0.4219720000
H       -4.9460860000    1.2146600000    0.8037120000
C       -3.5637310000    0.7350150000   -0.6911050000
H       -2.8334040000    0.0465050000   -1.1267640000
H       -3.7024450000    1.6845870000   -1.2117420000
C       -0.7081560000    2.2816630000    0.8218190000
H       -1.6507310000    1.7955340000    1.1152440000
H       -0.2104600000    2.6635660000    1.7220770000
C       -0.9666310000    3.3936440000   -0.2053660000
H       -1.6979160000    4.1031980000    0.2088280000
H       -1.4123640000    2.9358620000   -1.1008770000
C        0.3125320000    4.0962690000   -0.5712310000
H        0.6846480000    4.8401050000    0.1426540000
C        1.0375340000    3.8106920000   -1.6522580000
H        0.7085240000    3.0523440000   -2.3682700000
H        1.9890020000    4.3081270000   -1.8485010000
C        3.2023800000   -0.3189870000    1.3814180000
C        4.4147580000   -0.7394720000    1.0088160000
H        4.7654870000   -0.5663660000   -0.0104190000
H        5.0702300000   -1.2606170000    1.7088870000
C        2.6027310000   -0.4945310000    2.7443000000
H        3.2683770000   -1.0877270000    3.3834930000
H        2.4255880000    0.4810650000    3.2195240000
H        1.6297470000   -0.9975970000    2.6562230000
C        0.7409560000   -2.0743200000   -1.8443070000
C        2.0438300000   -2.3174340000   -2.0127690000
H        2.6944440000   -2.4546530000   -1.1465220000
H        2.4840050000   -2.3585170000   -3.0104970000
C       -0.2423870000   -1.8221010000   -2.9476270000
H       -0.6718310000   -0.8169320000   -2.8278510000
H        0.2541560000   -1.8845520000   -3.9236460000
H       -1.0689460000   -2.5460850000   -2.9195610000
