# Supplementary material for: Theoretical studies on anhydride dynamic covalent bond exchange mechanisms
Source: Commun Chem. 2025 Nov 17;8:351. doi: 10.1038/s42004-025-01736-3 (PMC12624005; doi:10.1038/s42004-025-01736-3)
Supplement: Supplementary file 4 — Supplementary Data 1 [file 42004_2025_1736_MOESM4_ESM.zip › DFT_structures_and_IRC_movie/MAA_and_PNA/gas_def2/PRD_c4.xyz]

24
PRD_c4.log    Empirical formula: C3H4O    Energy(Hartree): -575.152241
O         0.938847       -1.003994       -1.726262
O        -0.202527       -0.737825        0.202767
C         2.106701       -1.316596        0.349112
C         3.016867       -0.073214        0.378861
C         0.925699       -1.017588       -0.537981
C         2.310746        1.121012        0.958088
C         1.840633        2.132958        0.230449
H         2.648401       -2.167660       -0.084379
H         1.761849       -1.576590        1.358423
H         3.337344        0.145548       -0.650763
H         3.917413       -0.312870        0.964069
H         2.141216        1.111733        2.041006
H         1.295684        2.960481        0.688225
H         1.967393        2.157621       -0.855439
O        -0.929014        0.980430       -1.069716
C        -2.508809       -0.115053        0.326456
C        -1.164734        0.117132       -0.281887
C        -3.557780        0.864192       -0.109934
C        -2.713943       -1.128310        1.173519
H        -3.255102        1.889856        0.145321
H        -3.676398        0.836213       -1.202451
H        -4.521195        0.643050        0.364621
H        -3.701366       -1.297609        1.607972
H        -1.905968       -1.805860        1.448990
