# Supplementary material for: Theoretical studies on anhydride dynamic covalent bond exchange mechanisms
Source: Commun Chem. 2025 Nov 17;8:351. doi: 10.1038/s42004-025-01736-3 (PMC12624005; doi:10.1038/s42004-025-01736-3)
Supplement: Supplementary file 4 — Supplementary Data 1 [file 42004_2025_1736_MOESM4_ESM.zip › DFT_structures_and_IRC_movie/MAA_and_PNA/gas_def2/PNA_c20.xyz]

27
PNA_c20.log    Empirical formula: C10H14O3    Energy(Hartree): -614.408754
O         0.000313       -0.000288       -0.709778
O         0.456524       -1.325394        1.060985
O        -0.456782        1.323253        1.061915
C         1.930668       -1.396489       -0.832119
C        -1.929650        1.396506       -0.832082
C         3.190285       -0.744052       -0.230178
C        -3.190014        0.745228       -0.230452
C         0.738131       -0.942505       -0.029499
C        -0.737750        0.941427       -0.029111
C         3.129064        0.756318       -0.310412
C        -3.129999       -0.755208       -0.310624
C         2.824142        1.543860        0.719922
C        -2.825037       -1.542879        0.719604
H         1.998533       -2.489569       -0.750651
H         1.802616       -1.114844       -1.885299
H        -1.801558        1.114768       -1.885229
H        -1.996524        2.489656       -0.750645
H         3.271842       -1.058491        0.821064
H         4.074034       -1.126511       -0.762362
H        -4.073299        1.128427       -0.762860
H        -3.271527        1.059780        0.820758
H         3.297000        1.201700       -1.297770
H        -3.298826       -1.200551       -1.297846
H         2.744778        2.626599        0.607335
H         2.621301        1.128010        1.710818
H        -2.746484       -2.625682        0.607059
H        -2.621362       -1.127094        1.710357
