# Supplementary material for: Theoretical studies on anhydride dynamic covalent bond exchange mechanisms
Source: Commun Chem. 2025 Nov 17;8:351. doi: 10.1038/s42004-025-01736-3 (PMC12624005; doi:10.1038/s42004-025-01736-3)
Supplement: Supplementary file 4 — Supplementary Data 1 [file 42004_2025_1736_MOESM4_ESM.zip › DFT_structures_and_IRC_movie/MAA_and_PNA/gas_def2/TS1.xyz]

48
TS1.log    Empirical formula: C3H4O    Energy(Hartree): -1150.276793
O        -0.709808        1.328126       -0.605292
O        -1.425467       -0.306558        0.778681
O         1.175811        0.540482        0.323136
C        -2.699609        1.728374        0.587908
C         1.277150        1.474430       -1.908675
C        -3.812921        1.079451        1.408079
C         2.030394        2.707856       -1.396296
C        -1.564212        0.781722        0.297126
C         0.564489        0.783933       -0.767655
C        -4.534605        0.001101        0.649545
C         1.140411        3.756863       -0.793966
C        -5.820761        0.052894        0.306977
C         1.165268        4.118828        0.487672
H        -2.252152        2.586520        1.115854
H        -3.071204        2.119839       -0.370929
H         0.537572        1.728892       -2.680608
H         1.996066        0.755273       -2.318740
H        -3.365470        0.648709        2.317647
H        -4.527781        1.853669        1.721943
H         2.585180        3.137954       -2.245235
H         2.771395        2.374823       -0.654917
H        -3.931407       -0.868266        0.366041
H         0.417312        4.228758       -1.470206
H        -6.295498       -0.755851       -0.251688
H        -6.447769        0.906356        0.581168
H         0.494247        4.887011        0.877547
H         1.861219        3.650573        1.189237
O         1.262481       -1.870168        0.052743
O         0.141205       -0.689153       -1.479920
O         3.081679       -0.651649       -0.777255
C        -0.523016       -2.931519       -1.034916
C         2.807775       -0.815611        1.628741
C         0.339947       -1.739299       -0.814166
C         2.393056       -0.766850        0.187716
C        -0.189783       -4.158527       -0.240020
C         1.763817       -1.067955        2.673721
C        -1.534300       -2.820982       -1.901961
C         4.106391       -0.621380        1.862089
H         0.846410       -4.474207       -0.425492
H        -0.273211       -3.947983        0.835904
H        -0.868887       -4.979855       -0.497544
H         0.909261       -0.395379        2.522228
H         1.384515       -2.097355        2.596406
H         2.181462       -0.920310        3.677635
H        -2.198642       -3.665099       -2.095782
H        -1.711730       -1.883392       -2.430504
H         4.500494       -0.624816        2.880097
H         4.794472       -0.454497        1.031699
