# Supplementary material for: Theoretical studies on anhydride dynamic covalent bond exchange mechanisms
Source: Commun Chem. 2025 Nov 17;8:351. doi: 10.1038/s42004-025-01736-3 (PMC12624005; doi:10.1038/s42004-025-01736-3)
Supplement: Supplementary file 4 — Supplementary Data 1 [file 42004_2025_1736_MOESM4_ESM.zip › DFT_structures_and_IRC_movie/MAA_and_PNA/gas_def2/INT3_c11.xyz]

48
INT3_c11.xyz    Empirical formula: C18H24O6    Energy(Hartree): -1150.331931    
O        0.9788320000   -0.3879990000    1.6424830000
O        1.7533430000    0.0343500000   -1.3134510000
O        0.5544900000   -2.1423900000    0.2823990000
C        1.8754820000    1.1322880000   -0.8547630000
C        1.3648770000   -1.3271930000    1.0070000000
O        0.8789820000    1.8110770000   -0.2130210000
O       -0.8890410000    0.5786940000   -0.9036290000
O       -1.4522270000   -1.6665470000    1.2240260000
C       -0.4118590000    1.3226010000   -0.1036280000
C       -0.8298720000   -2.0268120000    0.2786370000
C       -1.3533600000   -2.4795610000   -1.0543430000
H       -0.9612930000   -1.7540610000   -1.7862900000
H       -0.8691350000   -3.4407960000   -1.2839590000
C       -2.8740920000   -2.5874820000   -1.1103720000
H       -3.1322160000   -3.1115400000   -2.0454420000
H       -3.2361450000   -3.2137070000   -0.2807230000
C       -3.5838310000   -1.2633380000   -1.0899920000
H       -3.2198350000   -0.5134850000   -1.8019440000
C       -4.6045380000   -0.9658930000   -0.2884690000
H       -4.9701820000   -1.6857500000    0.4494380000
H       -5.0931460000    0.0099770000   -0.3272780000
C       -1.0779340000    1.8902610000    1.1158750000
H       -0.5384010000    1.4394870000    1.9633480000
H       -0.8784120000    2.9727330000    1.1418560000
C       -2.5695850000    1.5715610000    1.1788950000
H       -2.9564240000    1.8782870000    2.1614940000
H       -2.6883590000    0.4790620000    1.0997970000
C       -3.3575980000    2.2450860000    0.0927150000
H       -3.0928330000    1.9675500000   -0.9343290000
C       -4.3273260000    3.1364940000    0.2971990000
H       -4.6208970000    3.4322980000    1.3086810000
H       -4.8655920000    3.5961780000   -0.5340030000
C        3.1413080000    1.9330950000   -0.8436840000
C        4.2368680000    1.3144300000   -1.2950150000
H        4.1750280000    0.2852710000   -1.6541010000
H        5.2039370000    1.8204690000   -1.3116370000
C        3.1053200000    3.3362120000   -0.3127510000
H        4.0954340000    3.8018560000   -0.3891270000
H        2.3803770000    3.9474460000   -0.8689910000
H        2.7853740000    3.3429700000    0.7387430000
C        2.7992140000   -1.7353280000    0.8561510000
C        3.6873630000   -1.0872580000    1.6154550000
H        3.3537760000   -0.3161870000    2.3123460000
H        4.7535060000   -1.3134390000    1.5533630000
C        3.1365930000   -2.7887410000   -0.1558530000
H        4.2182390000   -2.9712800000   -0.1771060000
H        2.6185310000   -3.7317700000    0.0680760000
H        2.8014630000   -2.4616000000   -1.1510070000
