# Supplementary material for: Theoretical studies on anhydride dynamic covalent bond exchange mechanisms
Source: Commun Chem. 2025 Nov 17;8:351. doi: 10.1038/s42004-025-01736-3 (PMC12624005; doi:10.1038/s42004-025-01736-3)
Supplement: Supplementary file 4 — Supplementary Data 1 [file 42004_2025_1736_MOESM4_ESM.zip › DFT_structures_and_IRC_movie/MAA_and_PNA/gas_def2/PRD_c5.xyz]

24
PRD_c5.log    Empirical formula: C3H4O    Energy(Hartree): -575.150888
O        -0.115235       -2.140248        0.672070
O         0.474213        0.019206        0.383566
C        -1.802763       -0.426004        0.867555
C        -2.318556        0.374324       -0.337235
C        -0.430585       -0.996330        0.629263
C        -3.685763        0.938139       -0.083497
C        -4.772680        0.646703       -0.795103
H        -1.748319        0.230451        1.751074
H        -2.468868       -1.265352        1.101589
H        -2.338764       -0.269462       -1.229728
H        -1.608830        1.191783       -0.540917
H        -3.770914        1.630470        0.762848
H        -5.742962        1.087428       -0.559831
H        -4.726159       -0.042087       -1.643176
O         1.665616       -1.031991       -1.215832
C         2.761571        0.654137        0.050825
C         1.621461       -0.226821       -0.338573
C         3.991793        0.474300       -0.788042
C         2.650385        1.507563        1.073518
H         4.342384       -0.566188       -0.734368
H         3.767952        0.674853       -1.845583
H         4.793549        1.144080       -0.455202
H         3.490144        2.144339        1.359254
H         1.724850        1.587891        1.643341
