# Supplementary material for: Theoretical studies on anhydride dynamic covalent bond exchange mechanisms
Source: Commun Chem. 2025 Nov 17;8:351. doi: 10.1038/s42004-025-01736-3 (PMC12624005; doi:10.1038/s42004-025-01736-3)
Supplement: Supplementary file 4 — Supplementary Data 1 [file 42004_2025_1736_MOESM4_ESM.zip › DFT_structures_and_IRC_movie/MAA_and_PNA/gas_def2/INT2_c14.xyz]

48
INT2_c14.log    Empirical formula: C3H4O    Energy(Hartree): -1150.334531
O        -1.193431       -0.318820        0.190382
O        -2.232849        1.090537       -1.230305
O         0.526282        0.808893       -0.687306
C        -3.248793        0.558807        0.897614
C        -0.315242       -1.051670       -1.988498
C        -2.651243        0.973880        2.250404
C        -1.163090       -2.328226       -1.961918
C        -2.203918        0.510092       -0.185215
C        -0.054539       -0.469530       -0.604545
C        -2.116154        2.377538        2.219058
C        -2.641003       -2.087157       -1.833140
C        -0.817948        2.679436        2.236059
C        -3.426614       -2.632756       -0.905538
H        -4.028078        1.255503        0.562268
H        -3.685460       -0.450022        0.967148
H         0.677986       -1.259779       -2.407255
H        -0.795102       -0.269796       -2.590413
H        -3.436720        0.885711        3.016724
H        -1.843412        0.276441        2.514282
H        -0.813335       -2.993530       -1.157905
H        -0.984958       -2.858038       -2.911586
H        -2.858612        3.181359        2.148361
H        -3.082672       -1.416267       -2.579434
H        -0.485030        3.719273        2.199201
H        -0.057309        1.894238        2.280206
H        -4.501311       -2.440542       -0.885008
H        -3.018384       -3.294935       -0.136489
O         1.061246       -0.102683        1.903556
O         0.764427       -1.381311        0.067048
O         2.534922        0.098908       -1.420294
C         2.368390       -2.099526        1.618114
C         2.063323        2.458026       -1.310926
C         1.341178       -1.070664        1.257797
C         1.779005        0.995016       -1.162388
C         2.759871       -3.104846        0.575312
C         0.956709        3.427537       -1.018012
C         2.885163       -2.021944        2.847588
C         3.295544        2.787055       -1.709104
H         3.088694       -2.587020       -0.337312
H         3.569342       -3.747153        0.943345
H         1.902732       -3.733979        0.295629
H         0.637053        3.342360        0.030092
H         1.282358        4.456123       -1.216017
H         0.068575        3.200047       -1.624935
H         3.648604       -2.725893        3.183760
H         2.549101       -1.242998        3.534240
H         3.582179        3.830815       -1.849697
H         4.035154        2.007483       -1.899831
