# Supplementary material for: Theoretical studies on anhydride dynamic covalent bond exchange mechanisms
Source: Commun Chem. 2025 Nov 17;8:351. doi: 10.1038/s42004-025-01736-3 (PMC12624005; doi:10.1038/s42004-025-01736-3)
Supplement: Supplementary file 4 — Supplementary Data 1 [file 42004_2025_1736_MOESM4_ESM.zip › DFT_structures_and_IRC_movie/MAA_and_PNA/gas_def2/TS1'_c5.xyz]

48
TS1'_c5.log    Empirical formula: C3H4O    Energy(Hartree): -1150.274993
O        -2.530740       -0.172006        0.220949
O        -1.574327        1.249558       -1.249182
O        -0.736147       -1.357789       -0.446375
C        -2.555681        0.749873       -0.771998
C        -1.332143       -0.833274        0.549126
O         1.155485        0.192140       -0.422269
O        -0.450859        0.470592        1.107256
O         1.487730       -1.870446        0.603382
C         0.514710        0.892054        0.414411
C         1.050637       -1.389817       -0.393141
C         1.286561       -1.822491       -1.814326
H         0.773799       -2.787612       -1.925099
H         0.807926       -1.103873       -2.491182
C         2.787635       -1.979070       -2.082298
H         3.206117       -2.682557       -1.347103
H         2.908355       -2.431552       -3.079730
C         3.544064       -0.682318       -2.027466
H         3.242178        0.083964       -2.751914
C         4.518121       -0.410595       -1.160261
H         4.828615       -1.146901       -0.413312
H         5.031079        0.553467       -1.156904
C         0.951765        2.316808        0.580275
H         0.345419        2.882302       -0.146733
H         0.654723        2.643886        1.585771
C         2.449821        2.502058        0.325192
H         2.698543        3.570872        0.390897
H         2.668664        2.166583       -0.700906
C         3.288611        1.712747        1.290967
H         3.137187        0.625735        1.280379
C         4.174167        2.244127        2.132302
H         4.353823        3.322800        2.162331
H         4.754036        1.621005        2.815476
C        -3.966730        1.075868       -1.159636
C        -4.127103        1.992165       -2.118658
H        -3.254921        2.462140       -2.576291
H        -5.121987        2.282084       -2.461565
C        -5.086037        0.360182       -0.461412
H        -6.056318        0.684098       -0.857306
H        -4.990823       -0.727363       -0.588458
H        -5.059006        0.555480        0.620282
C        -1.550953       -1.602404        1.825672
C        -1.110284       -2.858759        1.872854
H        -0.597637       -3.299725        1.018342
H        -1.241267       -3.461353        2.773768
C        -2.263305       -0.897098        2.942309
H        -1.732443        0.026012        3.214309
H        -3.280145       -0.613117        2.634876
H        -2.328191       -1.543094        3.826511
