# Supplementary material for: Theoretical studies on anhydride dynamic covalent bond exchange mechanisms
Source: Commun Chem. 2025 Nov 17;8:351. doi: 10.1038/s42004-025-01736-3 (PMC12624005; doi:10.1038/s42004-025-01736-3)
Supplement: Supplementary file 4 — Supplementary Data 1 [file 42004_2025_1736_MOESM4_ESM.zip › DFT_structures_and_IRC_movie/MAA_and_PNA/gas_def2/TS2b'_c13.xyz]

48
TS2b'_c13.log    Empirical formula: C3H4O    Energy(Hartree): -1150.272624
O         0.496500        0.947198        0.439802
O        -1.083824        2.859805        0.012338
O         1.655342       -0.487086       -0.854217
C        -1.079457        1.836849        0.610442
C         0.908476        0.705272       -0.737841
O        -1.909189        0.680086       -0.120205
O        -0.373941        0.318093       -1.714066
O         0.040896       -1.809217       -0.001961
C        -1.533098        0.198129       -1.227026
C         1.188566       -1.632082       -0.301320
C         2.300406       -2.639737       -0.142366
H         1.873336       -3.506537        0.378398
H         2.617432       -2.961655       -1.146878
C         3.490860       -2.040532        0.622233
H         4.263555       -2.816294        0.732064
H         3.921401       -1.223429        0.026558
C         3.066009       -1.517939        1.966491
H         2.826928       -2.266083        2.731088
C         2.900527       -0.224575        2.241458
H         3.100953        0.546000        1.491590
H         2.541697        0.110346        3.216579
C        -2.547609       -0.561471       -2.031208
H        -3.490996        0.001936       -1.990778
H        -2.189035       -0.593477       -3.067313
C        -2.763041       -1.991428       -1.497642
H        -1.796560       -2.508657       -1.424490
H        -3.367482       -2.520963       -2.251677
C        -3.471566       -2.040091       -0.175131
H        -4.464202       -1.575226       -0.141880
C        -2.976696       -2.609678        0.922137
H        -1.975259       -3.047153        0.923034
H        -3.546209       -2.631111        1.853382
C        -1.276973        1.588706        2.075055
C        -1.532763        2.675559        2.805797
H        -1.584842        3.658210        2.334131
H        -1.692513        2.600711        3.883116
C        -1.174656        0.190991        2.601829
H        -0.154648       -0.191543        2.457519
H        -1.434531        0.165699        3.667950
H        -1.846047       -0.478925        2.046052
C         1.601451        1.767629       -1.553577
C         1.805244        2.950178       -0.973697
H         1.458635        3.135024        0.043218
H         2.307977        3.755767       -1.512588
C         2.029906        1.404710       -2.945085
H         2.517131        2.257575       -3.433614
H         2.730549        0.557737       -2.925150
H         1.162954        1.098079       -3.547133
