# Supplementary material for: Theoretical studies on anhydride dynamic covalent bond exchange mechanisms
Source: Commun Chem. 2025 Nov 17;8:351. doi: 10.1038/s42004-025-01736-3 (PMC12624005; doi:10.1038/s42004-025-01736-3)
Supplement: Supplementary file 4 — Supplementary Data 1 [file 42004_2025_1736_MOESM4_ESM.zip › DFT_structures_and_IRC_movie/MAA_and_PNA/gas_def2/TS2a_c14.xyz]

48
TS2a_c14.log    Empirical formula: C3H4O    Energy(Hartree): -1150.276861
O        -0.226275       -0.497310       -1.134326
O        -0.539787       -2.879006       -0.407221
O         1.363259        0.991748       -0.579253
C        -1.182572       -1.883834       -0.487500
C         0.909794       -0.332854       -0.586909
O        -1.406543       -1.151755        0.913254
O         0.749052       -0.581459        1.073360
O        -0.485379        1.798441        0.435434
C        -0.413981       -0.682451        1.551058
C         0.534384        1.984583       -0.170509
C         2.050570       -1.261182       -0.926098
H         1.665179       -2.278968       -0.771660
H         2.211561       -1.136654       -2.008797
C        -2.443819       -1.650651       -1.275250
H        -2.141461       -1.778091       -2.325286
H        -3.114255       -2.488811       -1.030031
C        -3.144031       -0.309016       -1.065136
H        -2.387695        0.487138       -1.138296
H        -3.564419       -0.262509       -0.050363
C         3.349524       -1.020965       -0.159215
H         3.703608        0.006785       -0.327744
H         3.141804       -1.121795        0.917745
C        -4.230509       -0.093480       -2.077302
H        -3.912909       -0.072341       -3.127073
C        -5.522676        0.059064       -1.792432
H        -5.878968        0.041014       -0.758520
H        -6.266949        0.212051       -2.576081
C         4.413945       -2.000671       -0.559254
H         4.171858       -3.059901       -0.411162
C         5.594212       -1.673441       -1.082265
H         5.868563       -0.627813       -1.248738
H         6.327302       -2.433523       -1.358225
C        -0.675185       -0.257875        2.953418
C         0.342101        0.244903        3.659266
H         1.334131        0.338196        3.215459
H         0.198291        0.571890        4.690664
C         1.036689        3.347288       -0.522851
C         2.146144        3.500071       -1.252331
H         2.712249        2.637792       -1.604782
H         2.505778        4.497440       -1.513747
C        -2.081265       -0.416970        3.449213
H        -2.767975        0.184674        2.836292
H        -2.408584       -1.462788        3.366291
H        -2.159614       -0.096130        4.494690
C         0.189950        4.471402       -0.003783
H        -0.835755        4.387806       -0.390293
H         0.115895        4.423473        1.092128
H         0.608105        5.442255       -0.295185
