# Supplementary material for: Theoretical studies on anhydride dynamic covalent bond exchange mechanisms
Source: Commun Chem. 2025 Nov 17;8:351. doi: 10.1038/s42004-025-01736-3 (PMC12624005; doi:10.1038/s42004-025-01736-3)
Supplement: Supplementary file 4 — Supplementary Data 1 [file 42004_2025_1736_MOESM4_ESM.zip › DFT_structures_and_IRC_movie/MAA_and_PNA/gas_def2/TS1_c5.xyz]

48
TS1_c5.log    Empirical formula: C3H4O    Energy(Hartree): -1150.277595
O        -0.866301       -0.980455       -1.343084
O         0.289849       -1.997125        0.308746
O        -0.339855        0.697329        0.033181
C        -1.754346       -2.998603       -0.460098
C        -0.535674        1.154857       -2.337186
C        -2.111938       -3.471504        0.944059
C        -2.001468        1.602585       -2.358350
C        -0.658214       -1.961457       -0.419922
C        -0.252537        0.260348       -1.157785
C        -2.743127       -2.419335        1.814139
C        -2.411504        2.391782       -1.146209
C        -2.926872       -1.136566        1.500265
C        -3.556258        2.223408       -0.487176
H        -2.623438       -2.586214       -0.988704
H        -1.374250       -3.844271       -1.054227
H        -0.279877        0.612748       -3.256782
H         0.131715        2.020697       -2.233052
H        -2.787247       -4.338947        0.875390
H        -1.195327       -3.834699        1.437486
H        -2.664514        0.732312       -2.482718
H        -2.131942        2.231573       -3.254723
H        -3.060547       -2.766453        2.803347
H        -1.698255        3.152474       -0.806937
H        -3.382555       -0.447476        2.213828
H        -2.623075       -0.699202        0.544610
H        -3.809867        2.838493        0.378000
H        -4.277760        1.458204       -0.788760
O         2.032589        0.633263        0.531459
O         1.363036       -0.152767       -1.454179
O         1.194095        2.653809       -0.283171
C         3.349831       -1.023483       -0.473022
C         0.574201        1.973727        1.962973
C         2.159246       -0.131211       -0.480044
C         0.981273        1.806692        0.528077
C         4.259433       -0.921655        0.714690
C         0.390920        0.754137        2.814150
C         3.515295       -1.855043       -1.506014
C         0.399474        3.232468        2.368156
H         5.113738       -1.599890        0.603825
H         4.626925        0.106591        0.838160
H         3.713405       -1.179807        1.633522
H         1.341217        0.210970        2.919021
H         0.031564        1.035484        3.812166
H        -0.324664        0.065589        2.343522
H         4.371053       -2.531319       -1.547155
H         2.795677       -1.871212       -2.325411
H         0.093502        3.454750        3.392156
H         0.560802        4.060276        1.675605
