# Supplementary material for: Theoretical studies on anhydride dynamic covalent bond exchange mechanisms
Source: Commun Chem. 2025 Nov 17;8:351. doi: 10.1038/s42004-025-01736-3 (PMC12624005; doi:10.1038/s42004-025-01736-3)
Supplement: Supplementary file 4 — Supplementary Data 1 [file 42004_2025_1736_MOESM4_ESM.zip › DFT_structures_and_IRC_movie/MAA_and_PNA/gas_def2/TS2a_c10.xyz]

48
TS2a_c10.log    Empirical formula: C3H4O    Energy(Hartree): -1150.277632
O         0.217762       -0.915253       -0.322628
O        -1.624451       -1.782001        1.133064
O         2.037566        0.254254        0.254051
C        -1.483642       -1.193519        0.102960
C         0.930336       -0.485889        0.636822
O        -1.778778        0.349024        0.196267
O         0.033392        0.760178        1.438546
O         0.867602        1.711405       -1.016773
C        -1.049846        1.113380        0.912800
C         1.914137        1.231800       -0.690518
C         1.267243       -1.371142        1.813969
H         1.981096       -0.838171        2.457097
H         0.334765       -1.536781        2.366194
C        -1.978240       -1.609197       -1.257855
H        -1.800061       -0.794901       -1.970296
H        -1.358233       -2.467119       -1.551767
C        -3.455150       -2.018107       -1.202285
H        -3.542939       -2.860311       -0.497357
H        -3.759416       -2.380910       -2.195127
C         1.815773       -2.719987        1.333484
H         1.978277       -3.349156        2.223064
H         1.042937       -3.211474        0.724395
C        -4.372338       -0.911840       -0.764011
H        -4.251397       -0.571686        0.270587
C        -5.287499       -0.332395       -1.539241
H        -5.433193       -0.647269       -2.576653
H        -5.925779        0.471132       -1.166521
C         3.094976       -2.615859        0.554500
H         3.958075       -2.202000        1.090711
C         3.232593       -2.970875       -0.722185
H         2.386864       -3.368269       -1.290047
H         4.188186       -2.876199       -1.242387
C        -1.572660        2.492455        1.114316
C        -0.807630        3.359083        1.784483
H         0.165564        3.053752        2.171028
H        -1.140165        4.384886        1.953417
C         3.260315        1.630404       -1.213261
C         3.283910        2.628004       -2.101746
H         2.353129        3.109354       -2.406946
H         4.223283        2.973997       -2.536854
C        -2.917305        2.793836        0.522204
H        -3.201531        3.833716        0.722642
H        -2.903625        2.623251       -0.563596
H        -3.685221        2.124518        0.936323
C         4.467145        0.886794       -0.720854
H         4.358395       -0.190534       -0.912195
H         5.374938        1.254958       -1.214411
H         4.578611        1.002672        0.366983
