# Supplementary material for: Theoretical studies on anhydride dynamic covalent bond exchange mechanisms
Source: Commun Chem. 2025 Nov 17;8:351. doi: 10.1038/s42004-025-01736-3 (PMC12624005; doi:10.1038/s42004-025-01736-3)
Supplement: Supplementary file 4 — Supplementary Data 1 [file 42004_2025_1736_MOESM4_ESM.zip › DFT_structures_and_IRC_movie/MAA_and_PNA/gas_def2/TS2b'_c17.xyz]

48
TS2b'_c17.log    Empirical formula: C3H4O    Energy(Hartree): -1150.269309
O        -1.061778       -0.873013       -0.774430
O        -2.730224       -1.130630        1.121142
O         1.141842       -1.358044       -0.775615
C        -2.454178       -0.311160        0.308806
C        -0.096828       -1.349375       -0.102779
O        -1.595805        0.890740        0.875794
O         0.286856       -0.304930        1.118214
O         1.050695        0.835923       -1.310888
C        -0.416223        0.722724        1.310942
C         1.590910       -0.231382       -1.380144
C         2.903878       -0.501273       -2.070348
H         2.759261       -1.298452       -2.814137
H         3.195103        0.422471       -2.586536
C         3.961713       -0.930512       -1.037824
H         3.645623       -1.879329       -0.581405
H         4.911987       -1.110516       -1.562576
C         4.139332        0.113550        0.028405
H         4.649599        1.037337       -0.268302
C         3.662566       -0.000027        1.267892
H         3.130820       -0.901525        1.585416
H         3.785704        0.800194        2.001047
C         0.194002        1.831175        2.115343
H        -0.604083        2.308742        2.700417
H         0.923325        1.373335        2.795953
C         0.892739        2.865723        1.209394
H         1.577258        2.347785        0.521996
H         1.502440        3.504914        1.868054
C        -0.073769        3.720527        0.441253
H        -0.765286        4.322641        1.043198
C        -0.132441        3.786687       -0.887590
H         0.523867        3.172976       -1.508882
H        -0.852298        4.438472       -1.387155
C        -3.294696        0.275521       -0.781139
C        -4.518094       -0.242036       -0.904066
H        -4.854695       -1.029556       -0.227691
H        -5.199892        0.110527       -1.680196
C        -2.715831        1.366155       -1.628357
H        -3.372835        1.579610       -2.480979
H        -2.587259        2.283368       -1.035400
H        -1.718598        1.073103       -1.985042
C        -0.261220       -2.692468        0.589419
C         0.372398       -2.997371        1.720540
H         1.001774       -2.272489        2.237074
H         0.254742       -3.985490        2.169606
C        -1.162684       -3.628007       -0.160948
H        -2.182393       -3.218092       -0.180067
H        -0.830460       -3.734349       -1.204750
H        -1.175833       -4.616746        0.313839
