# Supplementary material for: Theoretical studies on anhydride dynamic covalent bond exchange mechanisms
Source: Commun Chem. 2025 Nov 17;8:351. doi: 10.1038/s42004-025-01736-3 (PMC12624005; doi:10.1038/s42004-025-01736-3)
Supplement: Supplementary file 4 — Supplementary Data 1 [file 42004_2025_1736_MOESM4_ESM.zip › DFT_structures_and_IRC_movie/MAA_and_PNA/gas_def2/TS1'.xyz]

48
TS1'.log    Empirical formula: C3H4O    Energy(Hartree): -1150.277048
O        -0.818743       -1.231904        0.460737
O        -1.272957       -0.242688       -1.518757
O         1.177987       -0.395121       -0.165136
C        -1.455748       -1.128321       -0.726994
C         0.286769       -0.409472        0.744495
O         0.727882        1.923622       -0.886411
O        -0.495841        1.064438        0.773323
O         2.543241        1.560438        0.587506
C        -0.327574        1.852108       -0.198862
C         2.069309        1.134368       -0.410160
C         2.735718        0.803453       -1.716653
H         2.044340        0.204562       -2.321510
H         2.886148        1.767277       -2.225535
C         4.079464        0.109273       -1.500192
H         4.573019        0.030925       -2.483255
H         4.717851        0.741965       -0.865362
C         3.971749       -1.263523       -0.899839
H         3.245021       -1.939188       -1.364297
C         4.696772       -1.692788        0.131800
H         5.414796       -1.035571        0.630676
H         4.592311       -2.708572        0.517687
C        -1.439175        2.800467       -0.551996
H        -1.018616        3.814992       -0.483061
H        -1.648130        2.624299       -1.619267
C        -2.695888        2.650053        0.305982
H        -3.333308        3.528320        0.116242
H        -2.422534        2.671958        1.370895
C        -3.486612        1.406877        0.008844
H        -3.839245        1.302400       -1.024548
C        -3.778665        0.457397        0.896002
H        -3.423896        0.520053        1.928544
H        -4.371928       -0.417614        0.621086
C        -2.452983       -2.220390       -0.944421
C        -2.526595       -3.257558       -0.104555
H        -1.865546       -3.329481        0.759368
H        -3.249022       -4.059045       -0.272916
C        -3.312621       -2.038020       -2.159385
H        -3.894087       -1.107123       -2.078565
H        -2.689489       -1.940595       -3.059387
H        -4.002050       -2.881724       -2.283248
C         0.644594       -0.578341        2.196445
C         1.927739       -0.779196        2.493888
H         2.683179       -0.805472        1.707247
H         2.241260       -0.911312        3.531669
C        -0.474768       -0.515633        3.194151
H        -0.957852        0.471782        3.163874
H        -1.246467       -1.264423        2.963509
H        -0.097217       -0.693217        4.208761
