# Supplementary material for: Theoretical studies on anhydride dynamic covalent bond exchange mechanisms
Source: Commun Chem. 2025 Nov 17;8:351. doi: 10.1038/s42004-025-01736-3 (PMC12624005; doi:10.1038/s42004-025-01736-3)
Supplement: Supplementary file 4 — Supplementary Data 1 [file 42004_2025_1736_MOESM4_ESM.zip › DFT_structures_and_IRC_movie/MAA_and_PNA/gas_def2/INT2_c10.xyz]

48
INT2_c10.log    Empirical formula: C3H4O    Energy(Hartree): -1150.333402
O        -0.236766        1.236088        0.152437
O        -0.511151        0.447238       -1.954506
O        -0.356701       -1.044348        0.426865
C        -1.451750        2.579415       -1.333307
C         0.806169        0.349248        2.079635
C        -2.829046        2.459231       -0.655680
C         2.047929        1.229101        2.250026
C        -0.675790        1.304862       -1.140824
C         0.433137        0.106124        0.620848
C        -3.675229        1.385701       -1.278470
C         1.937101        2.590942        1.626759
C        -4.230584        0.375846       -0.609382
C         2.783724        3.077818        0.721468
H        -0.884625        3.412275       -0.895112
H        -1.559985        2.739200       -2.413984
H         0.981473       -0.631108        2.538686
H        -0.073835        0.803424        2.551468
H        -2.693964        2.253868        0.417256
H        -3.337034        3.432839       -0.747020
H         2.937232        0.710974        1.859970
H         2.208266        1.344036        3.334398
H        -3.823174        1.456973       -2.362814
H         1.090829        3.205078        1.955947
H        -4.838045       -0.374564       -1.119312
H        -4.088334        0.267407        0.469478
H         2.666046        4.081546        0.308796
H         3.630356        2.483546        0.365204
O         2.326293       -1.871456        0.872288
O         1.541149       -0.065005       -0.219090
O        -2.044175       -0.339909        1.741663
C         3.322378       -1.204185       -1.217072
C        -2.282385       -2.368083        0.466350
C         2.367978       -1.126027       -0.064812
C        -1.588761       -1.141306        0.972135
C         3.133085       -0.244459       -2.355410
C        -1.654618       -3.102966       -0.680761
C         4.267742       -2.145532       -1.146698
C        -3.421549       -2.708731        1.075653
H         2.105389       -0.306157       -2.741365
H         3.273854        0.792083       -2.015656
H         3.845058       -0.456646       -3.162441
H        -0.665225       -3.488808       -0.395915
H        -2.290144       -3.937859       -1.000334
H        -1.495126       -2.416435       -1.525171
H         4.995342       -2.275607       -1.949894
H         4.319202       -2.803854       -0.277589
H        -3.988172       -3.587135        0.761283
H        -3.801761       -2.107928        1.904108
