# Supplementary material for: Theoretical studies on anhydride dynamic covalent bond exchange mechanisms
Source: Commun Chem. 2025 Nov 17;8:351. doi: 10.1038/s42004-025-01736-3 (PMC12624005; doi:10.1038/s42004-025-01736-3)
Supplement: Supplementary file 4 — Supplementary Data 1 [file 42004_2025_1736_MOESM4_ESM.zip › DFT_structures_and_IRC_movie/MAA_and_PNA/gas_def2/PRD_c1.xyz]

24
PRD_c1.log    Empirical formula: C3H4O    Energy(Hartree): -575.152671
O         0.409919       -0.591352        1.316659
O        -0.460005       -1.046551       -0.695654
C         1.884440       -1.333471       -0.438424
C         3.019859       -0.481816        0.136136
C         0.567086       -0.942022        0.184348
C         2.909265        0.946105       -0.322806
C         2.402999        1.934352        0.414974
H         1.807471       -1.246539       -1.530752
H         2.037866       -2.399964       -0.207262
H         3.983504       -0.909445       -0.176301
H         2.967774       -0.529533        1.233055
H         3.230760        1.154403       -1.350207
H         2.314756        2.949595        0.022622
H         2.056431        1.751657        1.435961
O        -2.493108       -1.565371        0.090675
C        -2.041883        0.748404       -0.215592
C        -1.731655       -0.708305       -0.222216
C        -3.368862        1.093355        0.391543
C        -1.185515        1.631939       -0.738366
H        -3.403394        0.764179        1.440087
H        -3.550703        2.173637        0.347162
H        -4.178419        0.566231       -0.132803
H        -1.421074        2.698207       -0.739836
H        -0.233819        1.322507       -1.172737
