# Supplementary material for: Theoretical studies on anhydride dynamic covalent bond exchange mechanisms
Source: Commun Chem. 2025 Nov 17;8:351. doi: 10.1038/s42004-025-01736-3 (PMC12624005; doi:10.1038/s42004-025-01736-3)
Supplement: Supplementary file 4 — Supplementary Data 1 [file 42004_2025_1736_MOESM4_ESM.zip › DFT_structures_and_IRC_movie/MAA_and_PNA/gas_def2/INT3_c15.xyz]

48
INT3_c15.xyz    Empirical formula: C18H24O6    Energy(Hartree): -1150.330609    
O       -0.9043370000   -0.0345070000   -1.2002830000
O       -2.2653040000   -0.0677470000    1.7065510000
O       -0.3032650000   -2.1052110000   -0.5176850000
C       -2.0598500000    0.9569980000    1.1310770000
C       -1.1995420000   -1.1617570000   -0.9173580000
O       -0.8398920000    1.5939800000    1.1098460000
O        0.4538000000   -0.2205520000    1.5316790000
O        1.5880260000   -1.2103080000   -1.3834760000
C        0.3562150000    0.9402730000    1.2717710000
C        1.0659810000   -1.9089050000   -0.5754260000
C        1.7477780000   -2.7684200000    0.4521230000
H        1.2720130000   -2.5448740000    1.4182030000
H        1.5000980000   -3.8150110000    0.2127030000
C        3.2565530000   -2.5423040000    0.4850940000
H        3.7038740000   -3.3230150000    1.1208900000
H        3.6708540000   -2.6653040000   -0.5265380000
C        3.6367830000   -1.1921570000    1.0240970000
H        3.2729370000   -0.9590500000    2.0320660000
C        4.3650160000   -0.2942570000    0.3626880000
H        4.7193030000   -0.4950370000   -0.6523210000
H        4.6296080000    0.6710810000    0.7998910000
C        1.4895630000    1.8858580000    0.9967560000
H        1.2918510000    2.8422630000    1.5032660000
H        2.4036330000    1.4356850000    1.4011180000
C        1.6326840000    2.1059440000   -0.5206190000
H        0.6911170000    2.5387900000   -0.8970680000
H        1.7621800000    1.1346710000   -1.0208950000
C        2.7808900000    3.0175180000   -0.8369300000
H        2.7534720000    4.0137280000   -0.3778600000
C        3.8078980000    2.6912600000   -1.6203090000
H        3.8613700000    1.7054460000   -2.0907070000
H        4.6181570000    3.3943690000   -1.8227740000
C       -3.0682710000    1.7477330000    0.3576610000
C       -4.3477630000    1.3950290000    0.5164130000
H       -4.6099210000    0.5763500000    1.1892490000
H       -5.1462450000    1.9110000000   -0.0205190000
C       -2.5788650000    2.8297200000   -0.5582470000
H       -2.0343370000    3.6042870000   -0.0000960000
H       -1.8782870000    2.3986800000   -1.2893110000
H       -3.4183190000    3.2950700000   -1.0897210000
C       -2.5880270000   -1.7167320000   -0.9108690000
C       -3.5019850000   -1.0434590000   -1.6158330000
H       -3.2224550000   -0.1415810000   -2.1635380000
H       -4.5401680000   -1.3790010000   -1.6581230000
C       -2.8573710000   -2.9516020000   -0.1036230000
H       -2.2418730000   -3.7926480000   -0.4512540000
H       -2.6008420000   -2.7656320000    0.9495770000
H       -3.9163720000   -3.2299380000   -0.1700860000
