# Supplementary material for: Theoretical studies on anhydride dynamic covalent bond exchange mechanisms
Source: Commun Chem. 2025 Nov 17;8:351. doi: 10.1038/s42004-025-01736-3 (PMC12624005; doi:10.1038/s42004-025-01736-3)
Supplement: Supplementary file 4 — Supplementary Data 1 [file 42004_2025_1736_MOESM4_ESM.zip › DFT_structures_and_IRC_movie/MAA_and_PNA/gas_def2/PNA_c18.xyz]

27
PNA_c18.log    Empirical formula: C10H14O3    Energy(Hartree): -614.41124
O        -0.777660       -1.141753       -0.690475
O        -1.527776       -1.246862        1.435532
O         1.213643       -1.821783       -1.334673
C        -2.951293       -0.318981       -0.263784
C         1.157403       -0.754844        0.812014
C        -2.890220        1.194741        0.020312
C         2.665927       -0.532119        0.693455
C        -1.706971       -0.961962        0.289180
C         0.580479       -1.307377       -0.468940
C        -1.672013        1.836246       -0.581108
C         3.010764        0.547515       -0.293101
C        -0.709905        2.431320        0.123842
C         3.568276        1.714140        0.028706
H        -3.015315       -0.511534       -1.342394
H        -3.819601       -0.760649        0.241466
H         0.913969       -1.469473        1.611980
H         0.632599        0.176187        1.070963
H        -3.803505        1.656480       -0.386330
H        -2.895713        1.354141        1.109177
H         3.135249       -1.478090        0.382589
H         3.061968       -0.270259        1.685092
H        -1.574739        1.769560       -1.671019
H         2.765195        0.336727       -1.339882
H         0.171172        2.860987       -0.356565
H        -0.774644        2.507821        1.213606
H         3.790885        2.468071       -0.728823
H         3.832145        1.951131        1.063611
