# Supplementary material for: Theoretical studies on anhydride dynamic covalent bond exchange mechanisms
Source: Commun Chem. 2025 Nov 17;8:351. doi: 10.1038/s42004-025-01736-3 (PMC12624005; doi:10.1038/s42004-025-01736-3)
Supplement: Supplementary file 4 — Supplementary Data 1 [file 42004_2025_1736_MOESM4_ESM.zip › DFT_structures_and_IRC_movie/MAA_and_PNA/gas_def2/PNA_c19.xyz]

27
PNA_c19.log    Empirical formula: C10H14O3    Energy(Hartree): -614.41124
O         0.778150       -1.142020       -0.690401
O        -1.213149       -1.821551       -1.335026
O         1.528225       -1.246577        1.435655
C        -1.157014       -0.755308        0.811984
C         2.951431       -0.318264       -0.263716
C        -2.665506       -0.532515        0.693328
C         2.889648        1.195436        0.020358
C        -0.579992       -1.307489       -0.469064
C         1.707369       -0.961731        0.289295
C        -3.010292        0.547402       -0.292944
C         1.671112        1.836305       -0.581136
C        -3.569250        1.713306        0.028973
C         0.708862        2.431299        0.123686
H        -0.913737       -1.470171        1.611792
H        -0.632229        0.175628        1.071298
H         3.015475       -0.510786       -1.342331
H         3.819950       -0.759570        0.241486
H        -3.134816       -1.478376        0.382061
H        -3.061717       -0.270993        1.684982
H         3.802686        1.657654       -0.386299
H         2.895029        1.354873        1.109217
H        -2.763540        0.337403       -1.339611
H         1.573811        1.769199       -1.671024
H        -3.791928        2.467434       -0.728348
H        -3.834266        1.949496        1.063768
H        -0.172386        2.860529       -0.356813
H         0.773645        2.508210        1.213419
