# Supplementary material for: Theoretical studies on anhydride dynamic covalent bond exchange mechanisms
Source: Commun Chem. 2025 Nov 17;8:351. doi: 10.1038/s42004-025-01736-3 (PMC12624005; doi:10.1038/s42004-025-01736-3)
Supplement: Supplementary file 4 — Supplementary Data 1 [file 42004_2025_1736_MOESM4_ESM.zip › DFT_structures_and_IRC_movie/MAA_and_PNA/gas_def2/INT3_c14.xyz]

48
INT3_c14.xyz    Empirical formula: C18H24O6    Energy(Hartree): -1150.330609    
O       -0.9039570000   -0.0345830000   -1.2003670000
O       -2.2651430000   -0.0684650000    1.7063670000
O       -0.3027280000   -2.1051460000   -0.5175560000
C       -2.0600690000    0.9564920000    1.1311300000
C       -1.1990360000   -1.1618830000   -0.9174730000
O       -0.8403400000    1.5938500000    1.1098720000
O        0.4540450000   -0.2202080000    1.5317130000
O        1.5885490000   -1.2103350000   -1.3835260000
C        0.3560290000    0.9405660000    1.2717550000
C        1.0665580000   -1.9087370000   -0.5752930000
C        1.7483050000   -2.7679670000    0.4525120000
H        1.2723220000   -2.5443640000    1.4184690000
H        1.5008240000   -3.8146320000    0.2131990000
C        3.2570450000   -2.5416650000    0.4857330000
H        3.7042950000   -3.3221510000    1.1218580000
H        3.6715920000   -2.6649380000   -0.5257650000
C        3.6370320000   -1.1913320000    1.0244120000
H        3.2729030000   -0.9579230000    2.0322070000
C        4.3653690000   -0.2935940000    0.3628980000
H        4.7199380000   -0.4946950000   -0.6519480000
H        4.6297940000    0.6718910000    0.7998720000
C        1.4890250000    1.8864960000    0.9964760000
H        1.2911340000    2.8429260000    1.5028670000
H        2.4032970000    1.4366440000    1.4007380000
C        1.6318110000    2.1062510000   -0.5210040000
H        0.6901110000    2.5388720000   -0.8973500000
H        1.7613040000    1.1348050000   -1.0209350000
C        2.7798740000    3.0178430000   -0.8377440000
H        2.7520980000    4.0144190000   -0.3794950000
C        3.8072120000    2.6911530000   -1.6205100000
H        3.8609870000    1.7049920000   -2.0901420000
H        4.6174220000    3.3942410000   -1.8232410000
C       -3.0688870000    1.7471220000    0.3580800000
C       -4.3482290000    1.3939050000    0.5168650000
H       -4.6100140000    0.5749210000    1.1894750000
H       -5.1469650000    1.9097660000   -0.0197930000
C       -2.5799740000    2.8295170000   -0.5576110000
H       -3.4196680000    3.2948610000   -1.0887060000
H       -2.0354190000    3.6040030000    0.0006200000
H       -1.8794920000    2.3988500000   -1.2889950000
C       -2.5874670000   -1.7170400000   -0.9112520000
C       -3.5014480000   -1.0437420000   -1.6161530000
H       -3.2219870000   -0.1416980000   -2.1636210000
H       -4.5395850000   -1.3794040000   -1.6585860000
C       -2.8567000000   -2.9521130000   -0.1042840000
H       -2.6000730000   -2.7664010000    0.9489340000
H       -3.9156980000   -3.2304720000   -0.1707210000
H       -2.2412090000   -3.7930550000   -0.4521900000
