# Supplementary material for: Theoretical studies on anhydride dynamic covalent bond exchange mechanisms
Source: Commun Chem. 2025 Nov 17;8:351. doi: 10.1038/s42004-025-01736-3 (PMC12624005; doi:10.1038/s42004-025-01736-3)
Supplement: Supplementary file 4 — Supplementary Data 1 [file 42004_2025_1736_MOESM4_ESM.zip › DFT_structures_and_IRC_movie/MAA_and_PNA/gas_def2/INT2_c11.xyz]

48
INT2_c11.log    Empirical formula: C3H4O    Energy(Hartree): -1150.333564
O        -0.947287       -0.732597       -0.370876
O        -0.704407       -2.727207        0.644701
O         1.279206       -0.746511        0.277849
C        -2.377133       -2.450239       -1.079055
C        -0.303722       -0.005305        1.865350
C        -3.585160       -1.508926       -0.964194
C         0.444100        1.101571        2.612559
C        -1.259239       -2.035051       -0.157569
C         0.050215       -0.094918        0.384531
C        -4.142407       -1.490939        0.430889
C         1.937899        0.951959        2.611723
C        -4.078111       -0.437226        1.245243
C         2.791734        1.862927        2.148327
H        -1.981027       -2.433606       -2.106266
H        -2.636566       -3.485090       -0.820849
H        -0.085021       -0.993748        2.290548
H        -1.385618        0.164092        1.928959
H        -3.279423       -0.493047       -1.252139
H        -4.353935       -1.843483       -1.677877
H         0.084447        1.080626        3.654089
H         0.165472        2.087255        2.209417
H        -4.592943       -2.424535        0.788555
H         2.325684        0.014011        3.026839
H        -4.479575       -0.483674        2.259938
H        -3.617719        0.499948        0.917475
H         3.871611        1.705502        2.184058
H         2.434648        2.802938        1.717504
O        -1.849981        1.892876        0.186457
O         0.235610        1.154296       -0.230787
O         1.321326       -0.713246       -1.981991
C        -0.387402        3.170339       -1.236079
C         3.165394       -1.667396       -0.769045
C        -0.787113        2.027608       -0.353726
C         1.837637       -0.992988       -0.940059
C         0.948590        3.102222       -1.916640
C         3.648546       -1.951954        0.622378
C        -1.270076        4.165289       -1.362121
C         3.827424       -1.970593       -1.889069
H         1.761191        3.083261       -1.175845
H         1.035784        2.172344       -2.496811
H         1.088631        3.964562       -2.579876
H         3.741146       -1.016530        1.193234
H         2.924619       -2.582284        1.158642
H         4.621206       -2.458475        0.597721
H        -1.059282        5.029540       -1.994596
H        -2.222914        4.121089       -0.831623
H         4.800377       -2.464016       -1.853166
H         3.396401       -1.725848       -2.861414
