# Supplementary material for: Theoretical studies on anhydride dynamic covalent bond exchange mechanisms
Source: Commun Chem. 2025 Nov 17;8:351. doi: 10.1038/s42004-025-01736-3 (PMC12624005; doi:10.1038/s42004-025-01736-3)
Supplement: Supplementary file 4 — Supplementary Data 1 [file 42004_2025_1736_MOESM4_ESM.zip › DFT_structures_and_IRC_movie/MAA_and_PNA/gas_def2/TS2b'_c16.xyz]

48
TS2b'_c16.log    Empirical formula: C3H4O    Energy(Hartree): -1150.269309
O        -1.061939       -0.872696       -0.774485
O        -2.730051       -1.130333        1.121281
O         1.141586       -1.358155       -0.775753
C        -2.454071       -0.310871        0.308906
C        -0.097062       -1.349333       -0.102904
O        -1.595538        0.890986        0.875787
O         0.286846       -0.305088        1.118202
O         1.050877        0.835887       -1.310814
C        -0.415979        0.722747        1.310907
C         1.590885       -0.231515       -1.380161
C         2.903853       -0.501592       -2.070291
H         2.759182       -1.298738       -2.814103
H         3.195265        0.422120       -2.586431
C         3.961505       -0.931016       -1.037657
H         3.645130       -1.879720       -0.581202
H         4.911785       -1.111306       -1.562303
C         4.139275        0.113069        0.028521
H         4.649552        1.036824       -0.268266
C         3.662610       -0.000441        1.268053
H         3.130796       -0.901878        1.585638
H         3.785876        0.799789        2.001177
C         0.194498        1.831094        2.115261
H        -0.603454        2.308715        2.700475
H         0.923869        1.373148        2.795749
C         0.893211        2.865619        1.209275
H         1.577747        2.347670        0.521906
H         1.502891        3.504851        1.867919
C        -0.073291        3.720379        0.441079
H        -0.764971        4.322357        1.042973
C        -0.131755        3.786660       -0.887766
H         0.524706        3.173058       -1.509005
H        -0.851599        4.438413       -1.387390
C        -3.294743        0.275903       -0.780874
C        -4.518160       -0.241635       -0.903676
H        -4.854676       -1.029197       -0.227307
H        -5.200058        0.110984       -1.679693
C        -2.715984        1.366612       -1.628070
H        -3.372968        1.579972       -2.480730
H        -2.587576        2.283845       -1.035105
H        -1.718689        1.073704       -1.984696
C        -0.261721       -2.692468        0.589144
C         0.371978       -2.997647        1.720146
H         1.001631       -2.272982        2.236648
H         0.254126       -3.985775        2.169140
C        -1.163575       -3.627682       -0.161160
H        -2.183205       -3.217555       -0.179937
H        -0.831647       -3.733906       -1.205067
H        -1.176803       -4.616503        0.313456
