# Supplementary material for: Theoretical studies on anhydride dynamic covalent bond exchange mechanisms
Source: Commun Chem. 2025 Nov 17;8:351. doi: 10.1038/s42004-025-01736-3 (PMC12624005; doi:10.1038/s42004-025-01736-3)
Supplement: Supplementary file 4 — Supplementary Data 1 [file 42004_2025_1736_MOESM4_ESM.zip › DFT_structures_and_IRC_movie/MAA_and_PNA/gas_def2/TS2a_c11.xyz]

48
TS2a_c11.log    Empirical formula: C3H4O    Energy(Hartree): -1150.279235
O         0.620848       -0.242576       -0.242972
O         1.149761       -2.334296        1.019124
O        -0.513204        1.575025        0.416360
C         0.713345       -2.013498       -0.041762
C         0.102152        0.370978        0.743232
O        -0.859583       -2.169331       -0.182656
O        -1.276550       -0.506609        1.251239
O        -1.843181        0.680346       -1.175828
C        -1.647113       -1.469240        0.532664
C        -1.362843        1.640912       -0.645391
C         0.838079        0.500229        2.056156
H         0.245730        1.139940        2.725289
H         0.900292       -0.508533        2.481960
C         1.221196       -2.390189       -1.408316
H         0.812180       -3.392352       -1.606702
H         0.793282       -1.700666       -2.146545
C         2.746403       -2.434276       -1.459653
H         3.030932       -2.904042       -2.416010
H         3.117154       -3.085898       -0.654368
C         2.253828        1.042321        1.831780
H         2.772040        1.034360        2.803964
H         2.785889        0.346404        1.167271
C         3.412878       -1.091239       -1.370553
H         3.021256       -0.311966       -2.035284
C         4.439695       -0.813228       -0.568503
H         4.838389       -1.564565        0.118939
H         4.912265        0.171273       -0.562032
C         2.295640        2.427843        1.254685
H         1.874812        3.230304        1.873568
C         2.788166        2.723797        0.052256
H         3.191281        1.938521       -0.593104
H         2.800514        3.748308       -0.326200
C        -3.081957       -1.865339        0.500574
C        -3.947751       -1.141486        1.216016
H        -3.604148       -0.289208        1.803519
H        -5.010952       -1.388376        1.223536
C        -1.632067        3.067472       -1.017543
C        -2.491473        3.271220       -2.020045
H        -2.959225        2.420835       -2.519246
H        -2.736583        4.280132       -2.356943
C        -3.435254       -3.044019       -0.356251
H        -4.508949       -3.257312       -0.293719
H        -3.168285       -2.844176       -1.403767
H        -2.871549       -3.935038       -0.045934
C        -0.922339        4.149858       -0.258422
H        -1.180710        5.136863       -0.661366
H        -1.190067        4.116772        0.807689
H         0.166201        4.005249       -0.312193
