# Supplementary material for: Theoretical studies on anhydride dynamic covalent bond exchange mechanisms
Source: Commun Chem. 2025 Nov 17;8:351. doi: 10.1038/s42004-025-01736-3 (PMC12624005; doi:10.1038/s42004-025-01736-3)
Supplement: Supplementary file 4 — Supplementary Data 1 [file 42004_2025_1736_MOESM4_ESM.zip › DFT_structures_and_IRC_movie/MAA_and_PNA/gas_def2/TS1_c4.xyz]

48
TS1_c4.log    Empirical formula: C3H4O    Energy(Hartree): -1150.276103
O         0.630913       -1.525821       -0.562169
O         1.563088       -0.002144        0.821768
O        -1.128777       -0.438084        0.300988
C         2.562907       -2.182179        0.618504
C        -1.290883       -1.338694       -1.946418
C         3.762397       -1.676326        1.418123
C        -2.051913       -2.615087       -1.569777
C         1.555170       -1.097127        0.337023
C        -0.532903       -0.780597       -0.768366
C         4.602473       -0.699898        0.643485
C        -3.157337       -2.383339       -0.577047
C         5.863807       -0.918255        0.275261
C        -3.420116       -3.170742        0.463338
H         2.021785       -2.973562        1.162324
H         2.867646       -2.622879       -0.342412
H        -0.574498       -1.529645       -2.755778
H        -1.994208       -0.559043       -2.265897
H         3.387615       -1.190431        2.332640
H         4.378402       -2.534189        1.723907
H        -1.356743       -3.381849       -1.193585
H        -2.488099       -3.013254       -2.501113
H         4.112189        0.241086        0.371084
H        -3.774327       -1.493981       -0.752161
H         6.428380       -0.177437       -0.293949
H         6.379974       -1.846220        0.538233
H        -4.248959       -2.958182        1.140751
H        -2.808179       -4.051379        0.678947
O        -0.844204        1.949658        0.041874
O         0.144417        0.616570       -1.459638
O        -2.808663        1.026127       -0.834139
C         1.109650        2.740083       -0.983407
C        -2.568431        1.131781        1.577228
C         0.076523        1.684472       -0.796475
C        -2.129811        1.025544        0.146344
C         0.925337        4.006469       -0.201884
C        -1.525500        1.216633        2.649734
C         2.127276        2.481857       -1.810682
C        -3.886796        1.134767        1.778085
H         1.724161        4.720992       -0.433027
H        -0.047347        4.465720       -0.427164
H         0.936198        3.792429        0.876504
H        -1.987920        1.140817        3.641896
H        -0.787119        0.414372        2.520755
H        -0.983378        2.171226        2.583656
H         2.912635        3.221272       -1.977922
H         2.189173        1.526067       -2.332769
H        -4.300574        1.191842        2.786614
H        -4.572078        1.079596        0.930558
