# Supplementary material for: Theoretical studies on anhydride dynamic covalent bond exchange mechanisms
Source: Commun Chem. 2025 Nov 17;8:351. doi: 10.1038/s42004-025-01736-3 (PMC12624005; doi:10.1038/s42004-025-01736-3)
Supplement: Supplementary file 4 — Supplementary Data 1 [file 42004_2025_1736_MOESM4_ESM.zip › DFT_structures_and_IRC_movie/MAA_and_PNA/gas_def2/INT3b-4m.xyz]

48
INT3b-4m.log    Empirical formula: C3H4O    Energy(Hartree): -1150.312566
O         0.909149       -0.195921       -2.470795
O         0.142113       -2.977387       -1.247953
O         0.560150        1.382565       -1.001992
C        -1.913821       -1.724237       -1.184123
C         2.848705        0.390591       -1.206658
C        -2.143398       -0.220920       -1.385474
C         3.020919       -0.476328        0.055810
C        -0.510958       -2.107658       -0.774934
C         1.406349        0.482940       -1.623146
C        -3.568921        0.071251       -1.748252
C         4.452026       -0.484040        0.503308
C        -4.388639        0.829141       -1.020634
C         5.234266       -1.561653        0.528815
H        -2.117421       -2.286461       -2.104811
H        -2.607137       -2.098643       -0.412802
H         3.263007        1.389755       -1.030875
H         3.367688       -0.084365       -2.048676
H        -1.882127        0.344549       -0.477700
H        -1.458237        0.129396       -2.172366
H         2.672917       -1.497811       -0.157191
H         2.386270       -0.068504        0.857917
H        -3.941255       -0.384085       -2.673655
H         4.856967        0.485111        0.818591
H        -5.419937        1.014363       -1.326312
H        -4.045607        1.297652       -0.092959
H         6.271832       -1.506163        0.863391
H         4.857179       -2.539982        0.217799
O         0.065320       -1.333092        0.227614
O        -0.267167        0.314492        1.660729
O         1.900267        2.312885        0.576868
C        -1.620579       -1.630286        1.957807
C        -0.369190        3.002477        0.453858
C        -0.589343       -0.774459        1.283699
C         0.832299        2.210808        0.047849
C        -1.420297       -3.121303        1.979355
C        -0.243628        3.643462        1.802493
C        -2.630526       -0.988429        2.552418
C        -1.422534        3.124967       -0.360801
H        -2.159104       -3.589988        2.640892
H        -1.517053       -3.581090        0.984576
H        -0.413476       -3.370091        2.345043
H        -0.123035        2.861374        2.566542
H         0.653625        4.276433        1.844514
H        -1.128756        4.247980        2.034483
H        -3.413553       -1.535271        3.081337
H        -2.686785        0.101584        2.520370
H        -2.279397        3.736558       -0.069240
H        -1.451627        2.631435       -1.332964
