# Supplementary material for: Theoretical studies on anhydride dynamic covalent bond exchange mechanisms
Source: Commun Chem. 2025 Nov 17;8:351. doi: 10.1038/s42004-025-01736-3 (PMC12624005; doi:10.1038/s42004-025-01736-3)
Supplement: Supplementary file 4 — Supplementary Data 1 [file 42004_2025_1736_MOESM4_ESM.zip › DFT_structures_and_IRC_movie/MAA_and_PNA/gas_def2/TS1_c6.xyz]

48
TS1_c6.log    Empirical formula: C3H4O    Energy(Hartree): -1150.277666
O        -0.796140       -1.378153       -0.990719
O         0.470295       -1.983890        0.780253
O        -0.316352        0.581359       -0.031697
C        -1.585827       -3.164390        0.325374
C        -0.613862        0.496697       -2.436920
C        -2.900657       -2.460752        0.711912
C        -2.104409        0.843681       -2.509318
C        -0.504531       -2.140674        0.107195
C        -0.248957       -0.104010       -1.102750
C        -2.779427       -1.728306        2.019256
C        -2.546008        1.844627       -1.478201
C        -2.635520       -0.407612        2.125371
C        -3.682711        1.765110       -0.788332
H        -1.724003       -3.733625       -0.605737
H        -1.244670       -3.843359        1.117205
H        -0.343000       -0.217661       -3.225056
H        -0.000989        1.401049       -2.546336
H        -3.171770       -1.754637       -0.087427
H        -3.696467       -3.218623        0.768340
H        -2.714294       -0.070034       -2.432639
H        -2.287816        1.262792       -3.512792
H        -2.766516       -2.346666        2.924202
H        -1.867457        2.689292       -1.309170
H        -2.517291        0.067824        3.101501
H        -2.606922        0.240293        1.243025
H        -3.963985        2.531670       -0.064087
H        -4.370454        0.924269       -0.920675
O         2.073763        0.773642        0.336551
O         1.379265       -0.492196       -1.374104
O         1.051474        2.516103       -0.838920
C         3.463065       -0.988181       -0.336053
C         0.573344        2.285508        1.530370
C         2.211973       -0.195758       -0.479236
C         0.935936        1.847189        0.141285
C         4.426120       -0.539785        0.722306
C         0.614207        1.275220        2.636822
C         3.630528       -2.043682       -1.138442
C         0.231005        3.567667        1.662146
H         3.950100       -0.585200        1.712359
H         5.318374       -1.176949        0.724788
H         4.727607        0.504353        0.559116
H         0.149524        1.680644        3.544904
H         0.094395        0.356305        2.331180
H         1.654480        1.000906        2.866496
H         4.528260       -2.660713       -1.069884
H         2.869728       -2.306681       -1.874303
H        -0.065873        3.972936        2.631300
H         0.244985        4.231603        0.796066
