# Supplementary material for: Theoretical studies on anhydride dynamic covalent bond exchange mechanisms
Source: Commun Chem. 2025 Nov 17;8:351. doi: 10.1038/s42004-025-01736-3 (PMC12624005; doi:10.1038/s42004-025-01736-3)
Supplement: Supplementary file 4 — Supplementary Data 1 [file 42004_2025_1736_MOESM4_ESM.zip › DFT_structures_and_IRC_movie/MAA_and_PNA/gas_def2/MAA_c8.xyz]

21
MAA_c8.log    Empirical formula: C8H10O3    Energy(Hartree): -535.89458
O         0.063051        0.226001        0.050964
O        -1.232861       -1.458445        0.805789
O         1.131618       -1.605001       -0.721753
C        -2.316452        0.424957       -0.157610
C         2.429277        0.261312        0.058720
C        -1.147536       -0.395987        0.274655
C         1.185372       -0.515294       -0.246240
C        -3.648387       -0.180067        0.173039
C         2.300150        1.617813        0.688311
C        -2.140569        1.588099       -0.792372
C         3.587001       -0.327603       -0.254840
H        -4.466659        0.463239       -0.171629
H        -3.744409       -1.170793       -0.293474
H        -3.741419       -0.334539        1.257592
H         1.725721        2.297591        0.042641
H         1.759441        1.555196        1.643381
H         3.290598        2.053248        0.868484
H        -2.999509        2.180435       -1.114354
H        -1.142107        1.970593       -1.004023
H         4.541542        0.165214       -0.061396
H         3.589210       -1.320014       -0.709197
