# Supplementary material for: Theoretical studies on anhydride dynamic covalent bond exchange mechanisms
Source: Commun Chem. 2025 Nov 17;8:351. doi: 10.1038/s42004-025-01736-3 (PMC12624005; doi:10.1038/s42004-025-01736-3)
Supplement: Supplementary file 4 — Supplementary Data 1 [file 42004_2025_1736_MOESM4_ESM.zip › DFT_structures_and_IRC_movie/MAA_and_PNA/gas_def2/TS2a_c13.xyz]

48
TS2a_c13.log    Empirical formula: C3H4O    Energy(Hartree): -1150.278266
O         0.163371        0.883870        0.388448
O        -1.900054        1.306221       -0.977658
O         2.156619        0.101499       -0.267718
C        -1.582224        0.806690        0.062241
C         0.884675        0.567101       -0.607458
O        -1.559710       -0.754745        0.045242
O         0.230685       -0.845662       -1.296124
O         1.408455       -1.579768        1.043435
C        -0.743244       -1.381507       -0.705370
C         2.303611       -0.880308        0.661737
C         0.981730        1.452159       -1.825705
H         1.652842        0.967590       -2.546503
H        -0.025734        1.509296       -2.256854
C        -2.062193        1.199058        1.433698
H        -1.639982        0.509877        2.175821
H        -1.639909        2.197143        1.616368
C        -3.592734        1.245508        1.476813
H        -3.948911        1.909042        0.674738
H        -3.892547        1.695614        2.436898
C         1.480616        2.855420       -1.462689
H         2.454406        2.800717       -0.950775
H         1.653277        3.389321       -2.412128
C        -4.236763       -0.104574        1.341060
H        -3.988790       -0.837769        2.118303
C        -5.055349       -0.457222        0.350961
H        -5.306327        0.243753       -0.449829
H        -5.499144       -1.454032        0.304830
C         0.502775        3.647329       -0.639398
H        -0.544144        3.586045       -0.959498
C         0.827310        4.397595        0.411665
H         1.858758        4.459119        0.770372
H         0.074451        4.973149        0.953517
C        -0.967336       -2.837274       -0.904059
C        -2.161419       -3.339246       -0.572543
H        -2.941532       -2.693570       -0.163950
H        -2.376385       -4.400666       -0.710364
C         3.733741       -0.986659        1.098324
C         4.019516       -1.950801        1.978020
H         3.229665       -2.611181        2.340183
H         5.035894       -2.092105        2.350121
C         0.180426       -3.611243       -1.478740
H         1.051809       -3.534356       -0.812111
H        -0.088290       -4.667289       -1.600976
H         0.476975       -3.197735       -2.452705
C         4.730920       -0.015818        0.536306
H         5.729978       -0.210395        0.945106
H         4.771597       -0.088176       -0.559704
H         4.442783        1.018054        0.774966
