# Supplementary material for: Theoretical studies on anhydride dynamic covalent bond exchange mechanisms
Source: Commun Chem. 2025 Nov 17;8:351. doi: 10.1038/s42004-025-01736-3 (PMC12624005; doi:10.1038/s42004-025-01736-3)
Supplement: Supplementary file 4 — Supplementary Data 1 [file 42004_2025_1736_MOESM4_ESM.zip › DFT_structures_and_IRC_movie/MAA_and_PNA/gas_def2/TS2b'_c14.xyz]

48
TS2b'_c14.log    Empirical formula: C3H4O    Energy(Hartree): -1150.269309
O        -1.061944       -0.872821       -0.774476
O        -2.730210       -1.130309        1.121222
O         1.141580       -1.358270       -0.775720
C        -2.454135       -0.310868        0.308859
C        -0.097069       -1.349411       -0.102862
O        -1.595583        0.890944        0.875791
O         0.286845       -0.305085        1.118176
O         1.050837        0.835742       -1.310899
C        -0.416023        0.722716        1.310909
C         1.590860       -0.231657       -1.380186
C         2.903811       -0.501753       -2.070340
H         2.759153       -1.299080       -2.813959
H         3.195102        0.421871       -2.586706
C         3.961608       -0.930846       -1.037715
H         3.645514       -1.879605       -0.581176
H         4.911900       -1.110916       -1.562417
C         4.139220        0.113359        0.028372
H         4.649205        1.037232       -0.268554
C         3.662794       -0.000192        1.267991
H         3.131319       -0.901765        1.585754
H         3.785961        0.800128        2.001033
C         0.194425        1.831068        2.115276
H        -0.603554        2.308741        2.700408
H         0.923732        1.373123        2.795833
C         0.893230        2.865531        1.209281
H         1.577623        2.347505        0.521827
H         1.503065        3.504640        1.867897
C        -0.073223        3.720454        0.441204
H        -0.764631        4.322655        1.043187
C        -0.131968        3.786605       -0.887636
H         0.524233        3.172806       -1.508955
H        -0.851777        4.438465       -1.387169
C        -3.294699        0.275964       -0.780971
C        -4.518132       -0.241511       -0.903882
H        -4.854737       -1.029079       -0.227564
H        -5.199956        0.111164       -1.679939
C        -2.715835        1.366711       -1.628051
H        -2.587830        2.284019       -1.035112
H        -1.718354        1.073965       -1.984291
H        -3.372547        1.579879       -2.480969
C        -0.261716       -2.692502        0.589277
C         0.372205       -2.997666        1.720159
H         1.001979       -2.272996        2.236509
H         0.254409       -3.985770        2.169220
C        -1.163683       -3.627738       -0.160862
H        -2.183235       -3.217437       -0.179856
H        -0.831659       -3.734303       -1.204706
H        -1.177135       -4.616432        0.314012
