# Supplementary material for: Theoretical studies on anhydride dynamic covalent bond exchange mechanisms
Source: Commun Chem. 2025 Nov 17;8:351. doi: 10.1038/s42004-025-01736-3 (PMC12624005; doi:10.1038/s42004-025-01736-3)
Supplement: Supplementary file 4 — Supplementary Data 1 [file 42004_2025_1736_MOESM4_ESM.zip › DFT_structures_and_IRC_movie/MAA_and_PNA/gas_def2/INT2_c13.xyz]

48
INT2_c13.log    Empirical formula: C3H4O    Energy(Hartree): -1150.334466
O         0.330884       -1.212030       -0.571853
O         1.895626       -0.657674       -2.100649
O        -1.336934       -0.035360        0.341661
C         2.125324       -2.694379       -0.830562
C        -0.993502        0.193223       -2.074081
C         2.869606       -2.447087        0.494450
C        -1.987479        1.359949       -2.136724
C         1.466675       -1.420895       -1.283794
C        -0.393387       -0.011539       -0.688914
C         3.999273       -1.469100        0.339756
C        -3.354592        1.049019       -1.594468
C         4.177212       -0.391659        1.103439
C        -3.984020        1.755925       -0.656763
H         1.356944       -3.466712       -0.693957
H         2.824454       -3.004708       -1.618106
H        -1.469252       -0.750467       -2.369426
H        -0.142799        0.380416       -2.739630
H         2.159269       -2.083162        1.252705
H         3.263524       -3.415276        0.843703
H        -2.092862        1.636349       -3.198256
H        -1.565670        2.236973       -1.622151
H         4.711851       -1.678594       -0.467234
H        -3.849321        0.167838       -2.019674
H         5.024372        0.279521        0.948017
H         3.474699       -0.148212        1.904978
H        -4.984279        1.484547       -0.313626
H        -3.515026        2.632916       -0.200624
O         1.054856        0.404837        1.634030
O         0.431160        1.089386       -0.430135
O        -2.445506       -1.828235       -0.456263
C         2.090856        2.339225        0.650397
C        -3.114781       -0.837262        1.632263
C         1.156546        1.170260        0.718979
C        -2.295388       -0.992105        0.388435
C         2.378648        2.929607       -0.698613
C        -2.743998        0.254817        2.591581
C         2.617508        2.757058        1.804827
C        -4.121627       -1.699935        1.795243
H         1.470592        3.370408       -1.134007
H         3.152516        3.703519       -0.624621
H         2.712088        2.141755       -1.390189
H        -3.382350        0.220885        3.483041
H        -1.689312        0.164029        2.888318
H        -2.851952        1.237547        2.109131
H         3.313553        3.597409        1.836026
H         2.356170        2.258456        2.740278
H        -4.763127       -1.658187        2.677408
H        -4.312019       -2.465373        1.040877
