# Supplementary material for: Theoretical studies on anhydride dynamic covalent bond exchange mechanisms
Source: Commun Chem. 2025 Nov 17;8:351. doi: 10.1038/s42004-025-01736-3 (PMC12624005; doi:10.1038/s42004-025-01736-3)
Supplement: Supplementary file 4 — Supplementary Data 1 [file 42004_2025_1736_MOESM4_ESM.zip › DFT_structures_and_IRC_movie/MAA_and_PNA/gas_def2/TS1'_c2.xyz]

48
TS1'_c2.log    Empirical formula: C3H4O    Energy(Hartree): -1150.275403
O        -1.505455        0.707551        0.951405
O        -0.873598       -1.457210        0.823129
O         0.742556        0.839659        0.816270
C        -1.623161       -0.611960        1.229547
C        -0.359920        1.200007        0.298884
O         1.365868       -0.697322       -1.023352
O        -0.561315        0.418680       -1.176610
O         2.303521        1.467328       -1.044363
C         0.176127       -0.573378       -1.428578
C         2.109223        0.559348       -0.309906
C         3.041765       -0.096326        0.666039
H         3.323941        0.677721        1.393643
H         2.498495       -0.887136        1.197006
C         4.278142       -0.632669       -0.061126
H         3.945362       -1.363992       -0.816171
H         4.768751        0.191123       -0.600432
C         5.243911       -1.283784        0.884512
H         4.860132       -2.141232        1.450279
C         6.498475       -0.884222        1.084469
H         6.912674       -0.030464        0.540847
H         7.154554       -1.394859        1.791706
C        -0.373768       -1.677919       -2.287042
H         0.301354       -1.773755       -3.150657
H        -0.250926       -2.598061       -1.693830
C        -1.824688       -1.476249       -2.724516
H        -2.046923       -2.238583       -3.488538
H        -1.935584       -0.493874       -3.206411
C        -2.821237       -1.608781       -1.607107
H        -2.782877       -2.544186       -1.035574
C        -3.724450       -0.686456       -1.278858
H        -3.780165        0.267434       -1.810867
H        -4.436728       -0.856502       -0.468269
C        -2.831467       -0.868372        2.078622
C        -3.062293       -2.138322        2.424296
H        -2.381455       -2.925565        2.095550
H        -3.922043       -2.408808        3.040079
C        -3.689328        0.298029        2.472085
H        -4.082765        0.806317        1.579278
H        -4.529517       -0.032320        3.095161
H        -3.101810        1.043626        3.026096
C        -0.613818        2.629241       -0.099122
C         0.345650        3.517987        0.154750
H         1.280874        3.205866        0.619360
H         0.217546        4.568955       -0.111510
C        -1.931394        2.942790       -0.744344
H        -2.004219        4.013042       -0.973775
H        -2.043479        2.370619       -1.676504
H        -2.764412        2.661351       -0.083932
