# Supplementary material for: Theoretical studies on anhydride dynamic covalent bond exchange mechanisms
Source: Commun Chem. 2025 Nov 17;8:351. doi: 10.1038/s42004-025-01736-3 (PMC12624005; doi:10.1038/s42004-025-01736-3)
Supplement: Supplementary file 4 — Supplementary Data 1 [file 42004_2025_1736_MOESM4_ESM.zip › DFT_structures_and_IRC_movie/MAA_and_PNA/gas_def2/INT3_c16.xyz]

48
INT3_c16.xyz    Empirical formula: C18H24O6    Energy(Hartree): -1150.331711    
O       -0.9880470000   -0.1084530000   -1.2180460000
O       -2.1837750000    0.1919620000    1.7384230000
O       -0.4874100000   -2.1620660000   -0.4130750000
C       -1.9314440000    1.1474840000    1.0700400000
C       -1.3409360000   -1.1872690000   -0.8313280000
O       -0.6700330000    1.6854150000    0.9477470000
O        0.5028140000   -0.1931550000    1.4339610000
O        1.3953520000   -1.4762690000   -1.4647510000
C        0.4802190000    0.9577470000    1.1184980000
C        0.8845220000   -2.0688670000   -0.5692590000
C        1.5779890000   -2.8884680000    0.4829980000
H        1.1810860000   -2.5601410000    1.4547170000
H        1.2524530000   -3.9320360000    0.3444680000
C        3.0969650000   -2.7589500000    0.4029190000
H        3.5406740000   -3.5244740000    1.0589780000
H        3.4298490000   -2.9721800000   -0.6235800000
C        3.5931520000   -1.4033870000    0.8213000000
H        3.3606330000   -1.1047750000    1.8506250000
C        4.2726200000   -0.5721600000    0.0328760000
H        4.4929760000   -0.8360500000   -1.0054390000
H        4.6206530000    0.4024690000    0.3826200000
C        1.6716000000    1.8036390000    0.7732130000
H        1.5194190000    2.8219170000    1.1591100000
H        2.5480470000    1.3526030000    1.2555700000
C        1.8582100000    1.8304090000   -0.7463510000
H        0.9453750000    2.2288320000   -1.2201690000
H        1.9491560000    0.7964770000   -1.1197910000
C        3.0424800000    2.6298280000   -1.2026640000
H        3.1955580000    2.6489140000   -2.2871150000
C        3.8986540000    3.2933410000   -0.4255490000
H        3.8016260000    3.3121660000    0.6629680000
H        4.7355530000    3.8467260000   -0.8544600000
C       -2.9143670000    1.9500090000    0.2766580000
C       -4.2072050000    1.7069990000    0.5139470000
H       -4.4960230000    0.9634580000    1.2591890000
H       -4.9905030000    2.2391030000   -0.0295740000
C       -2.3915290000    2.9204990000   -0.7400550000
H       -1.7654720000    3.6902380000   -0.2674840000
H       -1.7607230000    2.3841410000   -1.4647590000
H       -3.2193980000    3.4079420000   -1.2698860000
C       -2.7606660000   -1.6380170000   -0.7007070000
C       -3.6685700000   -0.9602010000   -1.4091510000
H       -3.3630480000   -0.1278520000   -2.0457520000
H       -4.7275540000   -1.2226910000   -1.3656960000
C       -3.0624250000   -2.7808470000    0.2223730000
H       -2.7283130000   -2.5296410000    1.2396670000
H       -4.1400340000   -2.9853520000    0.2401920000
H       -2.5288250000   -3.6900030000   -0.0870220000
