# Supplementary material for: Theoretical studies on anhydride dynamic covalent bond exchange mechanisms
Source: Commun Chem. 2025 Nov 17;8:351. doi: 10.1038/s42004-025-01736-3 (PMC12624005; doi:10.1038/s42004-025-01736-3)
Supplement: Supplementary file 4 — Supplementary Data 1 [file 42004_2025_1736_MOESM4_ESM.zip › DFT_structures_and_IRC_movie/MAA_and_PNA/gas_def2/PRD_c2.xyz]

24
PRD_c2.log    Empirical formula: C3H4O    Energy(Hartree): -575.152671
O         0.410512       -0.590744        1.316461
O        -0.460607       -1.046890       -0.695155
C         1.883993       -1.333068       -0.439448
C         3.019997       -0.482427        0.135503
C         0.567028       -0.941736        0.184178
C         2.910042        0.945875       -0.322446
C         2.404269        1.933915        0.415949
H         1.806658       -1.244989       -1.531671
H         2.036992       -2.399888       -0.209472
H         3.983355       -0.910348       -0.177400
H         2.968012       -0.530895        1.232395
H         3.231494        1.154640       -1.349780
H         2.316437        2.949425        0.024174
H         2.057725        1.750788        1.436876
O        -2.493413       -1.565096        0.092242
C        -2.042238        0.748409       -0.215913
C        -1.731981       -0.708335       -0.221614
C        -3.369319        1.093689        0.390781
C        -1.185704        1.631658       -0.738905
H        -4.178752        0.565969       -0.133160
H        -3.403926        0.765450        1.439627
H        -3.551320        2.173910        0.345424
H        -1.421216        2.697941       -0.740978
H        -0.233919        1.321960       -1.172926
