# Supplementary material for: Theoretical studies on anhydride dynamic covalent bond exchange mechanisms
Source: Commun Chem. 2025 Nov 17;8:351. doi: 10.1038/s42004-025-01736-3 (PMC12624005; doi:10.1038/s42004-025-01736-3)
Supplement: Supplementary file 4 — Supplementary Data 1 [file 42004_2025_1736_MOESM4_ESM.zip › DFT_structures_and_IRC_movie/MAA_and_PNA/gas_def2/INT3_c17.xyz]

48
INT3_c17.xyz    Empirical formula: C18H24O6    Energy(Hartree): -1150.331356    
O       -1.8511890000   -0.7663420000    1.7035770000
O        1.5479790000    0.3918120000   -2.1786870000
O       -0.8119920000   -2.0819250000    0.1867420000
C        1.4559220000    1.2036510000   -1.3096640000
C       -1.9031120000   -1.4453680000    0.7230880000
O        0.2746760000    1.8520900000   -1.0103700000
O       -1.1146270000    0.1310580000   -1.4679970000
O        0.7166280000   -0.4939430000    0.7189720000
C       -0.9503950000    1.2912300000   -1.2291560000
C        0.4456640000   -1.5326440000    0.1977030000
C        1.3710830000   -2.3906890000   -0.6206710000
H        1.1098930000   -3.4463910000   -0.4557310000
H        1.1150360000   -2.1513700000   -1.6671240000
C        2.8439510000   -2.0963460000   -0.3489390000
H        3.4446690000   -2.6309860000   -1.1008460000
H        3.0209250000   -1.0224280000   -0.4923340000
C        3.2695940000   -2.5037020000    1.0327770000
H        3.2899710000   -3.5801380000    1.2420600000
C        3.5858940000   -1.6453750000    2.0006110000
H        3.5546520000   -0.5666260000    1.8208320000
H        3.8739980000   -1.9859470000    2.9969590000
C       -2.0559820000    2.2976650000   -1.0560890000
H       -1.7049560000    3.2881640000   -1.3774780000
H       -2.8790130000    1.9735400000   -1.7059900000
C       -2.5378040000    2.3440050000    0.4082220000
H       -2.7750570000    1.3238860000    0.7461750000
H       -3.4752980000    2.9223040000    0.4252690000
C       -1.5428130000    2.9715450000    1.3417470000
H       -1.3191350000    4.0313200000    1.1664910000
C       -0.9330450000    2.3247270000    2.3339630000
H       -1.1149800000    1.2612070000    2.5104380000
H       -0.2199110000    2.8388140000    2.9823260000
C        2.5751860000    1.7268350000   -0.4655820000
C        3.8124160000    1.5295380000   -0.9322190000
H        3.9677250000    1.0135330000   -1.8818030000
H        4.6858260000    1.8750400000   -0.3758890000
C        2.2367390000    2.4032770000    0.8272920000
H        1.6510890000    1.7161630000    1.4553240000
H        3.1509510000    2.7012320000    1.3559970000
H        1.6087740000    3.2891730000    0.6562990000
C       -3.1431170000   -1.7594100000   -0.0577900000
C       -4.2978320000   -1.3325520000    0.4636530000
H       -4.3065730000   -0.7984420000    1.4158380000
H       -5.2463950000   -1.5117920000   -0.0457960000
C       -3.0058520000   -2.5062110000   -1.3507550000
H       -3.9864880000   -2.6385230000   -1.8243500000
H       -2.3434350000   -1.9508290000   -2.0290460000
H       -2.5530360000   -3.4939600000   -1.1846650000
