# Supplementary material for: Theoretical studies on anhydride dynamic covalent bond exchange mechanisms
Source: Commun Chem. 2025 Nov 17;8:351. doi: 10.1038/s42004-025-01736-3 (PMC12624005; doi:10.1038/s42004-025-01736-3)
Supplement: Supplementary file 4 — Supplementary Data 1 [file 42004_2025_1736_MOESM4_ESM.zip › DFT_structures_and_IRC_movie/MAA_and_PNA/gas_def2/PRD_c3.xyz]

24
PRD_c3.log    Empirical formula: C3H4O    Energy(Hartree): -575.152241
O        -0.938657       -1.005829       -1.725842
O         0.202257       -0.737697        0.203177
C        -2.107013       -1.316245        0.349565
C        -3.016535       -0.072366        0.379016
C        -0.925804       -1.018193       -0.537543
C        -2.309792        1.121753        0.957673
C        -1.840060        2.133604        0.229689
H        -1.762404       -1.576202        1.358966
H        -2.649244       -2.167007       -0.083837
H        -3.917066       -0.311430        0.964487
H        -3.337106        0.146171       -0.650627
H        -2.139662        1.112494        2.040499
H        -1.294758        2.961122        0.687057
H        -1.967513        2.158264       -0.856117
O         0.928980        0.979421       -1.070795
C         2.508475       -0.114873        0.326592
C         1.164548        0.116811       -0.282157
C         3.557619        0.863884       -0.110536
C         2.713366       -1.127304        1.174689
H         4.520934        0.643054        0.364358
H         3.676397        0.834896       -1.203011
H         3.255011        1.889806        0.143752
H         3.700674       -1.296245        1.609535
H         1.905284       -1.804513        1.450701
