# Supplementary material for: Theoretical studies on anhydride dynamic covalent bond exchange mechanisms
Source: Commun Chem. 2025 Nov 17;8:351. doi: 10.1038/s42004-025-01736-3 (PMC12624005; doi:10.1038/s42004-025-01736-3)
Supplement: Supplementary file 4 — Supplementary Data 1 [file 42004_2025_1736_MOESM4_ESM.zip › DFT_structures_and_IRC_movie/MAA_and_PNA/gas_def2/TS1'_c20.xyz]

48
TS1'_c20.log    Empirical formula: C3H4O    Energy(Hartree): -1150.320673
O         2.084022        0.613332       -0.302932
O         1.494442       -1.481782       -0.933553
O        -0.136132        0.721491       -0.447788
C         2.257180       -0.562256       -0.969720
C         0.926046        0.860068        0.440912
O        -1.340882       -0.039888        1.827396
O         0.867837       -0.180440        1.405112
O        -1.459966        2.470085        0.135568
C        -0.300777       -0.630834        1.915641
C        -1.319881        1.410880       -0.389766
C        -2.370113        0.625551       -1.123679
H        -2.022414        0.486874       -2.160349
H        -2.375707       -0.378342       -0.669999
C        -3.732909        1.287829       -1.060756
H        -4.009110        1.437799       -0.003877
H        -3.669976        2.305194       -1.480788
C        -4.826145        0.528741       -1.755088
H        -5.812548        1.004100       -1.727816
C        -4.702003       -0.642140       -2.379867
H        -3.747271       -1.170040       -2.441831
H        -5.561192       -1.118568       -2.854806
C        -0.102106       -1.959980        2.597319
H         0.687694       -1.838174        3.352973
H        -1.039930       -2.210738        3.108942
C         0.317091       -3.043445        1.600870
H         0.555155       -3.964440        2.158468
H         1.247729       -2.732286        1.103841
C        -0.697360       -3.363978        0.538750
H        -0.331351       -4.017911       -0.259453
C        -1.960605       -2.939447        0.489726
H        -2.384216       -2.268191        1.240771
H        -2.619537       -3.244725       -0.325578
C         3.548394       -0.528797       -1.733992
C         3.870421       -1.637608       -2.405930
H         3.206304       -2.503290       -2.381140
H         4.792331       -1.697700       -2.987191
C         4.376940        0.722411       -1.700467
H         5.304874        0.584905       -2.268973
H         3.820916        1.567651       -2.132204
H         4.624774        1.000633       -0.666527
C         1.100403        2.218895        1.120408
C         1.857134        3.140362        0.525800
H         2.347163        2.952735       -0.429265
H         1.993611        4.118424        0.990437
C         0.439697        2.421137        2.452941
H         0.834404        1.705520        3.190343
H         0.640451        3.437220        2.813429
H        -0.645165        2.276651        2.381546
