# Supplementary material for: Theoretical studies on anhydride dynamic covalent bond exchange mechanisms
Source: Commun Chem. 2025 Nov 17;8:351. doi: 10.1038/s42004-025-01736-3 (PMC12624005; doi:10.1038/s42004-025-01736-3)
Supplement: Supplementary file 4 — Supplementary Data 1 [file 42004_2025_1736_MOESM4_ESM.zip › DFT_structures_and_IRC_movie/MAA_and_PNA/gas_def2/INT2_c12.xyz]

48
INT2_c12.log    Empirical formula: C3H4O    Energy(Hartree): -1150.334921
O        -0.355291       -1.337805        0.280495
O        -0.819253       -0.728983       -1.851581
O         1.415631       -0.129082       -0.333271
C        -1.776449       -2.747010       -0.946134
C         0.800542       -0.269671        2.035098
C        -3.116870       -2.458645       -0.244264
C         1.860652       -1.351612        2.275345
C        -0.931121       -1.502759       -0.950137
C         0.357339       -0.174465        0.581218
C        -3.946996       -1.454072       -0.991278
C         3.255764       -0.957645        1.877929
C        -4.457653       -0.346746       -0.454392
C         4.045261       -1.656243        1.063230
H        -1.940566       -3.038955       -1.991710
H        -1.240571       -3.549033       -0.421445
H        -0.108322       -0.489030        2.607486
H         1.170407        0.720296        2.331573
H        -3.667239       -3.410348       -0.167533
H        -2.926800       -2.100057        0.779161
H         1.567195       -2.281304        1.764335
H         1.859005       -1.570178        3.355430
H        -4.126895       -1.669560       -2.051425
H         3.628074       -0.019122        2.305414
H        -5.059975        0.344493       -1.047194
H        -4.279946       -0.097982        0.595277
H         5.056221       -1.321299        0.823155
H         3.702073       -2.590278        0.608388
O        -2.117194        0.407151        1.683786
O        -0.416796        0.970899        0.317044
O         2.271876        1.796081        0.466183
C        -2.284720        2.370717        0.299338
C         3.274665        0.746090       -1.452540
C        -1.637434        1.145360        0.866281
C         2.294948        0.901376       -0.330706
C        -1.642043        3.008617       -0.896519
C         3.106653       -0.418208       -2.383357
C        -3.395291        2.800017        0.905393
C         4.231769        1.673756       -1.541548
H        -2.239257        3.857619       -1.250877
H        -0.628014        3.354356       -0.649428
H        -1.535925        2.269892       -1.704459
H         3.214095       -1.364353       -1.832695
H         2.097464       -0.419061       -2.819600
H         3.853751       -0.383294       -3.185820
H        -3.925496        3.685189        0.549295
H        -3.787883        2.267709        1.773927
H         4.982206        1.636035       -2.333289
H         4.270514        2.489016       -0.816957
