# Supplementary material for: Theoretical studies on anhydride dynamic covalent bond exchange mechanisms
Source: Commun Chem. 2025 Nov 17;8:351. doi: 10.1038/s42004-025-01736-3 (PMC12624005; doi:10.1038/s42004-025-01736-3)
Supplement: Supplementary file 4 — Supplementary Data 1 [file 42004_2025_1736_MOESM4_ESM.zip › DFT_structures_and_IRC_movie/MAA_and_PNA/gas_def2/TS1'_c3.xyz]

48
TS1'_c3.log    Empirical formula: C3H4O    Energy(Hartree): -1150.277207
O         1.107169        0.689826        1.049893
O         0.854693        1.219406       -1.130454
O        -1.058019        0.189464        0.653798
C         1.361378        1.419062       -0.059521
C         0.065858       -0.265376        1.048390
O        -1.052068       -1.072096       -1.473605
O         0.670959       -1.305599       -0.070805
O        -2.285669       -1.965949        0.326183
C         0.160741       -1.312481       -1.229038
C        -2.107928       -0.947468       -0.251997
C        -3.106808        0.056406       -0.749174
H        -2.567182        0.921015       -1.153070
H        -3.653164       -0.432936       -1.571147
C        -4.053857        0.448200        0.374425
H        -4.502002       -0.464481        0.801284
H        -3.462994        0.899697        1.188806
C        -5.145947        1.395911       -0.028363
H        -5.843914        1.668573        0.770633
C        -5.329733        1.918749       -1.240134
H        -4.666329        1.689829       -2.077443
H        -6.156167        2.603343       -1.437689
C         1.043120       -1.659765       -2.393804
H         0.582851       -2.526738       -2.891000
H         0.946025       -0.813938       -3.093071
C         2.503442       -1.926703       -2.028207
H         2.992495       -2.349427       -2.920578
H         2.557067       -2.690531       -1.238664
C         3.258189       -0.699351       -1.599959
H         3.246295        0.143209       -2.302018
C         3.923658       -0.576833       -0.452692
H         3.941437       -1.386584        0.282144
H         4.472130        0.336786       -0.212561
C         2.382867        2.479071        0.223211
C         2.725224        3.269235       -0.798536
H         2.259517        3.129512       -1.775761
H         3.462882        4.064373       -0.675477
C         2.946693        2.576443        1.610254
H         3.442541        1.635903        1.892733
H         3.671760        3.396919        1.676527
H         2.146075        2.743332        2.344514
C         0.175187       -1.078883        2.312938
C        -0.938265       -1.281304        3.015376
H        -1.891876       -0.882031        2.669594
H        -0.917368       -1.863869        3.938440
C         1.533938       -1.595358        2.684653
H         1.489489       -2.159059        3.624706
H         1.920142       -2.254449        1.893652
H         2.247243       -0.766209        2.798437
