# Supplementary material for: Theoretical studies on anhydride dynamic covalent bond exchange mechanisms
Source: Commun Chem. 2025 Nov 17;8:351. doi: 10.1038/s42004-025-01736-3 (PMC12624005; doi:10.1038/s42004-025-01736-3)
Supplement: Supplementary file 4 — Supplementary Data 1 [file 42004_2025_1736_MOESM4_ESM.zip › DFT_structures_and_IRC_movie/MAA_and_PNA/gas_def2/TS2b'_c15.xyz]

48
TS2b'_c15.log    Empirical formula: C3H4O    Energy(Hartree): -1150.269309
O        -1.061857       -0.872854       -0.774476
O        -2.730108       -1.130606        1.121229
O         1.141728       -1.358034       -0.775804
C        -2.454136       -0.311089        0.308917
C        -0.096908       -1.349348       -0.102917
O        -1.595683        0.890781        0.875903
O         0.286909       -0.305027        1.118160
O         1.050762        0.836007       -1.310832
C        -0.416077        0.722682        1.310950
C         1.590905       -0.231328       -1.380176
C         2.903914       -0.501233       -2.070300
H         2.759327       -1.298347       -2.814164
H         3.195235        0.422539       -2.586385
C         3.961615       -0.930611       -1.037700
H         3.645371       -1.879399       -0.581328
H         4.911919       -1.110720       -1.562364
C         4.139255        0.113402        0.028570
H         4.649420        1.037245       -0.268139
C         3.662616       -0.000276        1.268097
H         3.130924       -0.901810        1.585612
H         3.785798        0.799903        2.001291
C         0.194295        1.831086        2.115305
H        -0.603676        2.308618        2.700565
H         0.923753        1.373209        2.795746
C         0.892859        2.865688        1.209292
H         1.577464        2.347816        0.521929
H         1.502459        3.505013        1.867920
C        -0.073760        3.720320        0.441103
H        -0.765557        4.322153        1.043009
C        -0.132194        3.786669       -0.887739
H         0.524376        3.173205       -1.508998
H        -0.852123        4.438342       -1.387346
C        -3.294760        0.275671       -0.780905
C        -4.518148       -0.241920       -0.903791
H        -4.854674       -1.029510       -0.227460
H        -5.200013        0.110685       -1.679843
C        -2.715994        1.366399       -1.628070
H        -3.373063        1.579900       -2.480630
H        -2.587417        2.283566       -1.035045
H        -1.718770        1.073417       -1.984841
C        -0.261366       -2.692490        0.589166
C         0.372177       -2.997501        1.720299
H         1.001550       -2.272682        2.236924
H         0.254453       -3.985648        2.169286
C        -1.162872       -3.627920       -0.161287
H        -2.182565       -3.217960       -0.180349
H        -0.830669       -3.734173       -1.205105
H        -1.176059       -4.616704        0.313404
