# Supplementary material for: Theoretical studies on anhydride dynamic covalent bond exchange mechanisms
Source: Commun Chem. 2025 Nov 17;8:351. doi: 10.1038/s42004-025-01736-3 (PMC12624005; doi:10.1038/s42004-025-01736-3)
Supplement: Supplementary file 4 — Supplementary Data 1 [file 42004_2025_1736_MOESM4_ESM.zip › DFT_structures_and_IRC_movie/MAA_and_PNA/gas_def2/TS2a_c12.xyz]

48
TS2a_c12.log    Empirical formula: C3H4O    Energy(Hartree): -1150.277383
O        -0.233897        0.863479       -0.385739
O         1.809675        1.407651        0.956803
O        -2.187548        0.005597        0.289106
C         1.508277        0.866111       -0.066093
C        -0.946784        0.546944        0.614985
O         1.551889       -0.701016        0.000918
O        -0.219797       -0.820893        1.361392
O        -1.336763       -1.629201       -1.019367
C         0.761898       -1.339154        0.771696
C        -2.274636       -0.992611       -0.635353
C        -1.083071        1.458663        1.808314
H        -1.730986        0.964561        2.543549
H        -0.078586        1.572581        2.235142
C         1.970653        1.231215       -1.451221
H         1.590087        0.491121       -2.166463
H         1.493297        2.195817       -1.674081
C         3.496045        1.362972       -1.493401
H         3.808569        2.089229       -0.728348
H         3.774746        1.776237       -2.476168
C        -1.644516        2.827672        1.407045
H        -2.617303        2.715890        0.902516
H        -1.835910        3.381280        2.341469
C         4.215282        0.062082       -1.278637
H         4.014824       -0.728421       -2.012166
C         5.044761       -0.184778       -0.266156
H         5.249245        0.575413        0.492746
H         5.542744       -1.150695       -0.158944
C        -0.705360        3.635917        0.555145
H         0.344792        3.628450        0.870449
C        -1.066428        4.340190       -0.515636
H        -2.101284        4.347715       -0.869665
H        -0.341190        4.930692       -1.078632
C         1.079171       -2.780305        0.963508
C         0.258233       -3.507219        1.727091
H        -0.616513       -3.049348        2.190651
H         0.446952       -4.568458        1.898998
C        -3.697655       -1.196128       -1.060042
C        -3.927283       -2.194686       -1.917430
H        -3.099491       -2.812479       -2.269872
H        -4.934820       -2.407139       -2.279644
C         2.301027       -3.292682        0.261185
H         2.177860       -3.199333       -0.827660
H         3.183127       -2.694719        0.531192
H         2.478720       -4.344864        0.513514
C        -4.750952       -0.278942       -0.510278
H        -4.783940       -0.335299        0.586928
H        -4.527985        0.766653       -0.767028
H        -5.737404       -0.541381       -0.911727
