# Supplementary material for: Theoretical studies on anhydride dynamic covalent bond exchange mechanisms
Source: Commun Chem. 2025 Nov 17;8:351. doi: 10.1038/s42004-025-01736-3 (PMC12624005; doi:10.1038/s42004-025-01736-3)
Supplement: Supplementary file 4 — Supplementary Data 1 [file 42004_2025_1736_MOESM4_ESM.zip › DFT_structures_and_IRC_movie/MAA_and_PNA/gas_def2/MAA_c9.xyz]

21
MAA_c9.log    Empirical formula: C8H10O3    Energy(Hartree): -535.893446
O        -0.008379        0.784985        0.389411
O        -0.559972       -0.421266       -1.412953
O         1.796287        1.820130       -0.422516
C        -2.270391        0.064416        0.172679
C         2.065564       -0.476290        0.220737
C        -0.885859        0.100878       -0.383033
C         1.332241        0.806983       -0.014075
C        -3.256464       -0.685845       -0.672520
C         1.350210       -1.629618        0.864688
C        -2.554298        0.669377        1.330125
C         3.348561       -0.497268       -0.153938
H        -4.252242       -0.674176       -0.213698
H        -3.315259       -0.242253       -1.676646
H        -2.933430       -1.727766       -0.809533
H         2.063315       -2.420512        1.126938
H         0.824086       -1.311499        1.775936
H         0.604026       -2.054565        0.177514
H        -3.567258        0.642722        1.737015
H        -1.786771        1.206613        1.887716
H         3.963637       -1.386853       -0.006685
H         3.799035        0.381696       -0.618062
