# Supplementary material for: Theoretical studies on anhydride dynamic covalent bond exchange mechanisms
Source: Commun Chem. 2025 Nov 17;8:351. doi: 10.1038/s42004-025-01736-3 (PMC12624005; doi:10.1038/s42004-025-01736-3)
Supplement: Supplementary file 4 — Supplementary Data 1 [file 42004_2025_1736_MOESM4_ESM.zip › DFT_structures_and_IRC_movie/MAA_and_PNA/gas_def2/TS1_c7.xyz]

48
TS1_c7.log    Empirical formula: C3H4O    Energy(Hartree): -1150.277666
O        -0.795290       -1.378499       -0.991022
O         0.471038       -1.983346        0.780312
O        -0.316475        0.581285       -0.032032
C        -1.584903       -3.164288        0.325738
C        -0.614007        0.496398       -2.437238
C        -2.899723       -2.460541        0.712132
C        -2.104741        0.842639       -2.509464
C        -0.503692       -2.140562        0.107204
C        -0.248729       -0.104074       -1.103069
C        -2.778718       -1.728437        2.019680
C        -2.546852        1.843137       -1.478132
C        -2.635156       -0.407733        2.126141
C        -3.683525        1.762900       -0.788292
H        -1.723140       -3.733796       -0.605196
H        -1.243663       -3.843000        1.117753
H        -0.342955       -0.217919       -3.225347
H        -0.001520        1.400994       -2.546808
H        -3.170471       -1.754132       -0.087079
H        -3.695709       -3.218263        0.768104
H        -2.714118       -0.071429       -2.432924
H        -2.288450        1.261842       -3.512845
H        -2.765688       -2.347043        2.924458
H        -1.868738        2.688107       -1.308897
H        -2.517109        0.067495        3.102395
H        -2.606659        0.240360        1.243927
H        -3.965196        2.529171       -0.063896
H        -4.370847        0.921743       -0.920819
O         2.073562        0.774160        0.336561
O         1.379590       -0.491536       -1.374389
O         1.051079        2.516334       -0.839214
C         3.463102       -0.987587       -0.335752
C         0.572591        2.285825        1.530010
C         2.212043       -0.195178       -0.479245
C         0.935557        1.847497        0.141034
C         4.425347       -0.539856        0.723621
C         0.613678        1.275658        2.636565
C         3.631286       -2.042427       -1.138858
C         0.229751        3.567869        1.661603
H         3.948538       -0.585866        1.713269
H         5.317583       -1.177045        0.726412
H         4.726987        0.504372        0.561292
H         0.148625        1.680953        3.544515
H         0.094334        0.356486        2.330899
H         1.654027        1.001827        2.866476
H         4.529056       -2.659384       -1.070150
H         2.871047       -2.304951       -1.875469
H        -0.067423        3.973125        2.630672
H         0.243615        4.231724        0.795459
