# Supplementary material for: Theoretical studies on anhydride dynamic covalent bond exchange mechanisms
Source: Commun Chem. 2025 Nov 17;8:351. doi: 10.1038/s42004-025-01736-3 (PMC12624005; doi:10.1038/s42004-025-01736-3)
Supplement: Supplementary file 4 — Supplementary Data 1 [file 42004_2025_1736_MOESM4_ESM.zip › DFT_structures_and_IRC_movie/MAA_and_PNA/gas_def2/INT3_c2.xyz]

48
INT3_c2.xyz    Empirical formula: C18H24O6    Energy(Hartree): -1150.332189    
O        1.2407850000   -0.6526450000    1.3316390000
O       -1.5943230000    1.9843590000   -1.4014700000
O       -0.1106130000   -1.9091970000    0.0161060000
C       -1.2145890000    2.1982860000   -0.2904700000
C        1.0102200000   -1.6785880000    0.7616530000
O        0.1130760000    2.1332740000    0.0727490000
O        0.7139980000    0.4781240000   -1.3462260000
O       -1.4436730000   -0.3168070000    0.9087490000
C        1.0178600000    1.3420350000   -0.5796260000
C       -1.1926780000   -1.0502750000    0.0024220000
C       -1.9825710000   -1.2027360000   -1.2650220000
H       -1.4264040000   -0.6046940000   -2.0066290000
H       -1.9418360000   -2.2539250000   -1.5838600000
C       -3.4178240000   -0.6957050000   -1.1229100000
H       -3.3767190000    0.3539330000   -0.7940890000
H       -3.8974690000   -0.7105630000   -2.1120780000
C       -4.2258960000   -1.5040830000   -0.1489000000
H       -3.8905940000   -1.4721020000    0.8942470000
C       -5.2882080000   -2.2407780000   -0.4705880000
H       -5.6530390000   -2.2893250000   -1.5007640000
H       -5.8351150000   -2.8135020000    0.2807870000
C        2.4149930000    1.6930920000   -0.1516060000
H        2.6008910000    2.7432480000   -0.4294940000
H        2.4228940000    1.6545540000    0.9484950000
C        3.4590530000    0.7586220000   -0.7523260000
H        3.4236870000    0.8136060000   -1.8503100000
H        3.1912990000   -0.2751180000   -0.4782490000
C        4.8403510000    1.0705760000   -0.2571730000
H        4.9868980000    1.0078570000    0.8282190000
C        5.8678080000    1.4198740000   -1.0291330000
H        5.7587720000    1.4963810000   -2.1146290000
H        6.8509740000    1.6367310000   -0.6076230000
C       -2.0568520000    2.6211980000    0.8707870000
C       -3.3109220000    2.9895870000    0.5922130000
H       -3.6703150000    2.9819960000   -0.4387050000
H       -3.9956700000    3.3006820000    1.3831350000
C       -1.4452680000    2.5861870000    2.2394520000
H       -2.1933220000    2.8394670000    3.0007310000
H       -1.0439600000    1.5822500000    2.4375470000
H       -0.6079760000    3.2951220000    2.3103990000
C        1.9188630000   -2.8704890000    0.7180350000
C        3.0723560000   -2.7638740000    1.3851600000
H        3.3088600000   -1.8466760000    1.9279300000
H        3.7926470000   -3.5837080000    1.4012880000
C        1.4886250000   -4.0787050000   -0.0610800000
H        0.5353870000   -4.4707210000    0.3210510000
H        1.3255100000   -3.8208560000   -1.1169430000
H        2.2486720000   -4.8668460000    0.0018470000
