# Supplementary material for: Theoretical studies on anhydride dynamic covalent bond exchange mechanisms
Source: Commun Chem. 2025 Nov 17;8:351. doi: 10.1038/s42004-025-01736-3 (PMC12624005; doi:10.1038/s42004-025-01736-3)
Supplement: Supplementary file 4 — Supplementary Data 1 [file 42004_2025_1736_MOESM4_ESM.zip › DFT_structures_and_IRC_movie/MAA_and_PNA/gas_def2/INT1_c15.xyz]

48
INT1_c15.log    Empirical formula: C3H4O    Energy(Hartree): -1150.331331
O        -0.628525        1.556055        0.793832
O         1.306492        0.407914        0.995532
O         1.753801       -1.013950       -1.805484
C         1.053665        1.941009       -0.843443
C        -2.816589        1.324570        1.628146
C         2.562360        2.081483       -0.956925
C        -3.570852        1.368972        0.280749
C         0.647644        1.203629        0.400791
C        -1.464765        0.691926        1.441281
C         3.181672        3.027575        0.033106
C        -3.130722        2.474768       -0.635175
C         2.536445        3.728496        0.964862
C        -2.576101        2.292074       -1.831960
H         0.661188        1.315452       -1.662739
H         0.523745        2.902600       -0.885605
H        -2.699605        2.339870        2.034609
H        -3.360414        0.704052        2.350068
H         3.018749        1.084577       -0.840203
H         2.820349        2.407676       -1.977018
H        -4.641387        1.495488        0.507705
H        -3.459661        0.395993       -0.223149
H         4.270262        3.129382       -0.035125
H        -3.293843        3.494821       -0.266587
H         3.074652        4.388724        1.646821
H         1.451610        3.671588        1.092485
H        -2.290199        3.139815       -2.458084
H        -2.368279        1.286751       -2.207826
O        -1.183797       -0.433762        1.728341
O        -0.914129       -0.520095       -1.294936
O         0.394642       -2.111817       -0.365541
C        -1.925462       -2.494465       -0.381840
C         2.694288       -2.035271        0.160102
C        -0.798336       -1.582141       -0.752823
C         1.616370       -1.623576       -0.790094
C        -1.679745       -3.522702        0.681266
C         2.288671       -2.548282        1.509519
C        -3.079820       -2.317893       -1.031691
C         3.950829       -1.895743       -0.271991
H        -2.595922       -4.089122        0.888643
H        -0.888202       -4.220369        0.373477
H        -1.343513       -3.023694        1.601697
H         1.627587       -1.816538        1.995434
H         1.728425       -3.490205        1.417854
H         3.172380       -2.719127        2.136501
H        -3.947203       -2.945833       -0.819569
H        -3.171294       -1.544380       -1.796951
H         4.797451       -2.161879        0.363279
H         4.147946       -1.506978       -1.272941
