# Supplementary material for: Theoretical studies on anhydride dynamic covalent bond exchange mechanisms
Source: Commun Chem. 2025 Nov 17;8:351. doi: 10.1038/s42004-025-01736-3 (PMC12624005; doi:10.1038/s42004-025-01736-3)
Supplement: Supplementary file 4 — Supplementary Data 1 [file 42004_2025_1736_MOESM4_ESM.zip › DFT_structures_and_IRC_movie/MAA_and_PNA/gas_def2/INT2'_c16.xyz]

48
INT2'_c16.log    Empirical formula: C3H4O    Energy(Hartree): -1150.328
O        -0.631774       -0.755686        0.724886
O        -0.445889       -1.759653       -1.297117
O         1.374417       -0.103320       -0.282457
C        -1.037471       -1.585400       -0.269460
C         0.341456        0.239871        0.593785
O        -1.744588        1.684242        1.546945
O        -0.227042        1.338869       -0.081987
O         1.916249       -1.902394        0.944051
C        -1.275319        1.985390        0.489232
C         2.058342       -1.251033       -0.049108
C         2.933301       -1.605729       -1.221883
H         3.664231       -2.341990       -0.861897
H         2.260683       -2.116221       -1.930388
C         3.602518       -0.409351       -1.902605
H         4.165521       -0.784413       -2.771983
H         2.829702        0.274396       -2.280042
C         4.528829        0.326650       -0.978269
H         5.368210       -0.249974       -0.571353
C         4.377049        1.599056       -0.614932
H         3.544737        2.195344       -1.000537
H         5.072402        2.085867        0.071488
C        -1.761432        3.088495       -0.414889
H        -2.587615        3.587202        0.107816
H        -0.943389        3.810980       -0.554047
C        -2.209230        2.530102       -1.774682
H        -1.345833        2.080286       -2.285354
H        -2.562962        3.369893       -2.393128
C        -3.298824        1.508699       -1.619040
H        -4.234531        1.862756       -1.169870
C        -3.182127        0.223445       -1.954068
H        -2.261233       -0.169264       -2.395942
H        -4.002808       -0.480304       -1.801646
C        -2.316819       -2.258143        0.127801
C        -2.741345       -3.247942       -0.663101
H        -2.160749       -3.533600       -1.542123
H        -3.667474       -3.784058       -0.447475
C        -3.020995       -1.766685        1.357769
H        -2.402568       -1.937004        2.250931
H        -3.187686       -0.680765        1.296349
H        -3.981994       -2.280482        1.484094
C         0.857921        0.598132        1.988320
C         1.782292        1.554868        2.061403
H         2.153849        2.054197        1.163879
H         2.199151        1.854134        3.024222
C         0.304694       -0.159711        3.153291
H        -0.781164       -0.004035        3.215976
H         0.495755       -1.233366        3.016095
H         0.777730        0.179679        4.082987
