# Supplementary material for: Theoretical studies on anhydride dynamic covalent bond exchange mechanisms
Source: Commun Chem. 2025 Nov 17;8:351. doi: 10.1038/s42004-025-01736-3 (PMC12624005; doi:10.1038/s42004-025-01736-3)
Supplement: Supplementary file 4 — Supplementary Data 1 [file 42004_2025_1736_MOESM4_ESM.zip › DFT_structures_and_IRC_movie/MAA_and_PNA/gas_def2/TS2a_c7.xyz]

48
TS2a_c7.log    Empirical formula: C3H4O    Energy(Hartree): -1150.278151
O         0.479041       -0.275357       -0.006521
O         1.722266        1.212749       -1.584244
O        -1.475689       -1.340965       -0.243879
C         1.380115        1.201060       -0.442262
C        -0.448061       -0.590938       -0.816828
O         0.139844        2.132482       -0.122075
O        -1.305747        0.820692       -1.216473
O        -1.912231        0.167418        1.380774
C        -1.009837        1.882051       -0.607923
C        -2.043557       -0.931847        0.924650
C        -0.149711       -1.116717       -2.199330
H        -1.100760       -1.211035       -2.739129
H         0.467890       -0.356842       -2.695564
C         2.239435        1.290088        0.787525
H         2.637967        2.316207        0.818793
H         1.607651        1.135997        1.670837
C         3.374810        0.270039        0.717958
H         3.966533        0.446770       -0.193059
H         2.918704       -0.729198        0.626001
C         0.586694       -2.459002       -2.156683
H        -0.014774       -3.213313       -1.625652
H         0.678829       -2.805784       -3.199594
C         4.256152        0.324396        1.930202
H         3.765386        0.125994        2.890780
C         5.559098        0.600755        1.914871
H         6.081484        0.806771        0.976366
H         6.148683        0.626683        2.833135
C         1.961496       -2.373656       -1.556132
H         2.560081       -1.506980       -1.863005
C         2.478329       -3.263949       -0.711297
H         1.899448       -4.127244       -0.370634
H         3.494977       -3.159543       -0.327058
C        -2.033193        2.949724       -0.440234
C        -3.270804        2.706300       -0.881626
H        -3.514121        1.752614       -1.351480
H        -4.058447        3.454789       -0.777783
C        -2.872922       -2.028045        1.522388
C        -3.550000       -1.726100        2.633863
H        -3.482479       -0.722931        3.058372
H        -4.173688       -2.469074        3.134320
C        -1.584431        4.211422        0.234621
H        -0.743612        4.666144       -0.307827
H        -2.409014        4.931927        0.289997
H        -1.228478        3.992800        1.251369
C        -2.881971       -3.370302        0.850673
H        -3.243362       -3.287107       -0.184028
H        -1.864714       -3.784657        0.798891
H        -3.523913       -4.070809        1.398684
