# Supplementary material for: Theoretical studies on anhydride dynamic covalent bond exchange mechanisms
Source: Commun Chem. 2025 Nov 17;8:351. doi: 10.1038/s42004-025-01736-3 (PMC12624005; doi:10.1038/s42004-025-01736-3)
Supplement: Supplementary file 4 — Supplementary Data 1 [file 42004_2025_1736_MOESM4_ESM.zip › DFT_structures_and_IRC_movie/MAA_and_PNA/gas_def2/TS2b_c15.xyz]

48
TS2b_c15.log    Empirical formula: C3H4O    Energy(Hartree): -1150.275945
O         0.158178       -1.201273       -1.001986
O         2.292998       -0.044658       -1.674049
O        -1.839254       -0.354384       -0.431112
C         1.936253       -0.887134       -0.909114
C        -0.563698       -0.153329       -0.976999
O         1.827268       -0.395297        0.577519
O         0.057948        0.907147        0.159465
O        -1.070206       -1.133628        1.544484
C         0.990568        0.506836        0.900040
C        -1.980141       -0.928481        0.787847
C        -0.661606        0.715475       -2.210869
H         0.362583        0.787317       -2.599273
H        -1.242198        0.114912       -2.930216
C         1.173548        1.129473        2.252013
H         0.444546        1.944050        2.348536
H         0.916418        0.347565        2.983931
C         2.618342        1.617179        2.430326
H         3.296975        0.761043        2.309742
H         2.738534        1.996695        3.455185
C        -1.267020        2.109568       -2.040620
H        -0.653860        2.693820       -1.340538
H        -1.189602        2.608515       -3.021162
C         2.947523        2.683810        1.421006
H         2.560277        3.688277        1.626553
C         3.601882        2.456340        0.282488
H         3.976142        1.461129        0.027378
H         3.769591        3.252994       -0.444508
C        -2.704927        2.143664       -1.609748
H        -3.401967        1.543831       -2.208284
C        -3.174901        2.854748       -0.586173
H        -2.506348        3.452820        0.039357
H        -4.238191        2.865434       -0.337406
C         2.385615       -2.315548       -0.821999
C         3.242522       -2.709444       -1.764934
H         3.577168       -2.007486       -2.530449
H         3.618057       -3.734121       -1.789521
C        -3.419903       -1.239783        1.064743
C        -3.692820       -1.810131        2.241709
H        -2.886062       -2.026611        2.944013
H        -4.716153       -2.069598        2.519034
C         1.855661       -3.174115        0.285746
H         2.220543       -2.815304        1.258971
H         0.759438       -3.118937        0.310927
H         2.173632       -4.215488        0.150000
C        -4.439630       -0.892216        0.020564
H        -4.221564       -1.412001       -0.923450
H        -5.446294       -1.168781        0.357242
H        -4.410724        0.185204       -0.196790
