# Supplementary material for: Theoretical studies on anhydride dynamic covalent bond exchange mechanisms
Source: Commun Chem. 2025 Nov 17;8:351. doi: 10.1038/s42004-025-01736-3 (PMC12624005; doi:10.1038/s42004-025-01736-3)
Supplement: Supplementary file 4 — Supplementary Data 1 [file 42004_2025_1736_MOESM4_ESM.zip › DFT_structures_and_IRC_movie/MAA_and_PNA/gas_def2/INT1_c7.xyz]

48
INT1_c7.log    Empirical formula: C3H4O    Energy(Hartree): -1150.332638
O         0.359924       -1.700990        0.678271
O        -1.425115       -0.367269        1.041426
O        -1.771445        1.245113       -1.738498
C        -1.464523       -1.865801       -0.842859
C         2.477402       -1.820875        1.746521
C        -2.980579       -1.695611       -0.941335
C         3.673907       -1.425510        0.862922
C        -0.893382       -1.202263        0.375709
C         1.283688       -0.977324        1.378522
C        -3.718869       -2.390620        0.166540
C         3.441871       -1.742133       -0.587063
C        -4.553686       -3.414688       -0.004023
C         4.244560       -2.504236       -1.328701
H        -0.958270       -1.370434       -1.688328
H        -1.159700       -2.922138       -0.844875
H         2.237473       -2.884770        1.630872
H         2.708741       -1.608547        2.799470
H        -3.201940       -0.617196       -0.921596
H        -3.316665       -2.081320       -1.914494
H         4.578761       -1.935635        1.223717
H         3.832278       -0.340208        0.983868
H        -3.533299       -2.011253        1.177932
H         2.541339       -1.306961       -1.039728
H        -5.059915       -3.885908        0.840581
H        -4.765416       -3.813212       -1.000564
H         4.027865       -2.703172       -2.379848
H         5.149013       -2.954566       -0.909153
O         1.191220        0.194546        1.596118
O         0.791778        0.293647       -1.421610
O        -0.152276        2.067179       -0.389050
C         2.193688        2.043254       -0.564727
C        -2.388190        2.329439        0.319492
C         0.903110        1.348724       -0.864731
C        -1.463730        1.792361       -0.724763
C         2.190751        3.115520        0.483915
C        -1.802892        2.728519        1.641319
C         3.266785        1.645164       -1.255495
C        -3.681662        2.394733       -0.008902
H         1.814198        2.702988        1.431171
H         3.203825        3.508069        0.635560
H         1.525957        3.942052        0.195673
H        -2.597180        3.011274        2.343051
H        -1.226651        1.888701        2.055549
H        -1.111790        3.575865        1.523502
H         4.243004        2.105179       -1.089437
H         3.186258        0.853905       -2.002759
H        -4.424874        2.762927        0.700480
H        -4.015182        2.074638       -0.997935
