# Supplementary material for: Theoretical studies on anhydride dynamic covalent bond exchange mechanisms
Source: Commun Chem. 2025 Nov 17;8:351. doi: 10.1038/s42004-025-01736-3 (PMC12624005; doi:10.1038/s42004-025-01736-3)
Supplement: Supplementary file 4 — Supplementary Data 1 [file 42004_2025_1736_MOESM4_ESM.zip › DFT_structures_and_IRC_movie/MAA_and_PNA/gas_def2/INT1_c6.xyz]

48
INT1_c6.log    Empirical formula: C3H4O    Energy(Hartree): -1150.330287
O         0.733349       -1.714774        0.757760
O        -1.284247       -0.738766        1.035094
O        -1.995876        0.780402       -1.717465
C        -0.997359       -2.299688       -0.777250
C         2.828578       -1.367108        1.814797
C        -2.395592       -2.914222       -0.648011
C         3.910781       -0.797803        0.879585
C        -0.589961       -1.481391        0.414093
C         1.488062       -0.795998        1.428547
C        -3.514013       -1.912169       -0.606660
C         3.716053       -1.223959       -0.547714
C        -4.527006       -1.948358        0.256354
C         4.632632       -1.862031       -1.274309
H        -0.962776       -1.592391       -1.623843
H        -0.234593       -3.066720       -0.958370
H         2.801283       -2.462303        1.762178
H         3.029132       -1.052378        2.848030
H        -2.537156       -3.560442       -1.530226
H        -2.447068       -3.571741        0.234031
H         4.902956       -1.108560        1.237687
H         3.861795        0.302586        0.945582
H        -3.467086       -1.116714       -1.359207
H         2.743267       -0.983751       -0.996265
H        -5.327943       -1.207252        0.223299
H        -4.587006       -2.716207        1.032977
H         4.438552       -2.148754       -2.309486
H         5.611620       -2.117575       -0.858239
O         1.162546        0.340940        1.605564
O         0.702995        0.233896       -1.417102
O        -0.499961        1.857527       -0.408661
C         1.806905        2.230811       -0.671987
C        -2.727275        1.756791        0.359374
C         0.646789        1.313921       -0.900075
C        -1.757804        1.369750       -0.707614
C         1.653378        3.323414        0.344070
C        -2.177857        2.238501        1.669222
C         2.907934        2.001105       -1.394621
C        -4.023292        1.622907        0.064651
H         0.846226        4.012259        0.057380
H         1.384934        2.886622        1.316869
H         2.587603        3.889717        0.444260
H        -1.634346        3.186083        1.541494
H        -2.988729        2.387431        2.392839
H        -1.464577        1.499637        2.061594
H         3.794190        2.628896       -1.282087
H         2.939919        1.182649       -2.115693
H        -4.794875        1.870089        0.796095
H        -4.331477        1.258189       -0.917133
