# Supplementary material for: Theoretical studies on anhydride dynamic covalent bond exchange mechanisms
Source: Commun Chem. 2025 Nov 17;8:351. doi: 10.1038/s42004-025-01736-3 (PMC12624005; doi:10.1038/s42004-025-01736-3)
Supplement: Supplementary file 4 — Supplementary Data 1 [file 42004_2025_1736_MOESM4_ESM.zip › DFT_structures_and_IRC_movie/MAA_and_PNA/gas_def2/TS2a'_c20.xyz]

48
TS2a'_c20.log    Empirical formula: C3H4O    Energy(Hartree): -1150.271156
O         0.571508        1.477816        0.877838
O         2.777201        1.270129       -0.336536
O        -0.260238        0.692086       -1.220183
C         2.106767        0.629786        0.400523
C        -0.360502        1.715670        0.037582
O        -1.199769       -0.743813        0.970959
O        -1.661712        1.412494        0.506948
O         1.353795       -0.577801       -0.319334
C        -1.934176        0.203931        1.033341
C         0.357035       -0.409430       -1.074354
C        -3.285479        0.190353        1.706974
H        -3.128117        0.566601        2.731255
H        -3.939957        0.915120        1.202545
C        -3.880928       -1.218498        1.721874
H        -4.755957       -1.228656        2.388509
H        -3.133911       -1.910361        2.135531
C        -4.280507       -1.662184        0.341853
H        -5.182816       -1.198740       -0.074507
C        -3.593349       -2.529334       -0.400752
H        -2.677556       -2.991503       -0.021430
H        -3.919110       -2.799406       -1.407516
C        -0.385585        3.056640       -0.663659
C        -1.512863        3.758939       -0.781676
H        -2.461928        3.389203       -0.396327
H        -1.499702        4.736725       -1.267708
C         0.950684        3.513852       -1.161787
H         1.668838        3.567775       -0.331872
H         1.367931        2.788121       -1.874549
H         0.866610        4.494167       -1.646322
C         2.440944        0.114618        1.772781
H         2.483658        1.000597        2.420035
H         1.619448       -0.522777        2.122581
C         3.791789       -0.608745        1.761248
H         4.556724        0.073306        1.360874
H         4.062828       -0.832322        2.805727
C         3.783209       -1.882748        0.966163
H         3.082108       -2.656613        1.301614
C         4.543637       -2.112056       -0.102925
H         4.496210       -3.059387       -0.643888
H         5.238376       -1.353601       -0.474034
C        -0.087948       -1.593053       -1.854699
C        -1.148024       -1.458257       -2.658057
H        -1.665684       -0.501673       -2.740806
H        -1.515067       -2.304061       -3.242704
C         0.684330       -2.857917       -1.629590
H         0.588135       -3.169586       -0.578651
H         0.312354       -3.659250       -2.279084
H         1.756118       -2.700378       -1.815844
