# Supplementary material for: Theoretical studies on anhydride dynamic covalent bond exchange mechanisms
Source: Commun Chem. 2025 Nov 17;8:351. doi: 10.1038/s42004-025-01736-3 (PMC12624005; doi:10.1038/s42004-025-01736-3)
Supplement: Supplementary file 4 — Supplementary Data 1 [file 42004_2025_1736_MOESM4_ESM.zip › DFT_structures_and_IRC_movie/MAA_and_PNA/gas_def2/TS2b_c14.xyz]

48
TS2b_c14.log    Empirical formula: C3H4O    Energy(Hartree): -1150.277901
O        -1.162048        0.483145        0.252366
O        -2.930230       -0.592967       -1.162492
O         0.960517        0.990160       -0.275999
C        -2.465978       -0.716421       -0.072541
C        -0.310477        0.582376       -0.688267
O        -1.461756       -1.931303        0.066333
O         0.070687       -0.960939       -1.239586
O         1.153115       -0.607104        1.308022
C        -0.390243       -1.950579       -0.616726
C         1.536642        0.414688        0.806767
C        -0.678623        1.273644       -1.982003
H         0.222747        1.358534       -2.605096
H        -1.407964        0.627281       -2.485787
C         0.336633       -3.258749       -0.723102
H        -0.199637       -3.988955       -0.105563
H         0.240213       -3.573750       -1.775793
C         1.820119       -3.183679       -0.335654
H         2.205318       -4.216033       -0.379668
H         1.916741       -2.843419        0.704988
C        -1.321482        2.636408       -1.700422
H        -1.662300        3.050810       -2.662587
H        -2.213776        2.474869       -1.078101
C         2.660414       -2.319900       -1.233474
H         2.482125       -2.418051       -2.310794
C         3.608744       -1.489082       -0.803879
H         3.804291       -1.358526        0.264164
H         4.220226       -0.914309       -1.502205
C        -0.402338        3.618052       -1.032451
H         0.488946        3.912573       -1.600619
C        -0.593966        4.124279        0.184900
H        -1.461514        3.834251        0.783983
H         0.106742        4.837712        0.624081
C        -3.156847       -0.627925        1.255223
C        -4.446523       -0.290890        1.212859
H        -4.936079       -0.111136        0.254273
H        -5.030128       -0.188396        2.129670
C         2.717041        1.215733        1.266761
C         3.330691        0.798298        2.378036
H         2.969989       -0.089399        2.901040
H         4.191325        1.333817        2.782976
C        -2.369929       -0.913306        2.497895
H        -1.434349       -0.338523        2.490189
H        -2.956695       -0.661598        3.390296
H        -2.096236       -1.977414        2.541964
C         3.110028        2.422695        0.467496
H         3.360525        2.136506       -0.564587
H         2.269330        3.128555        0.404330
H         3.974446        2.922816        0.921188
