# Supplementary material for: Theoretical studies on anhydride dynamic covalent bond exchange mechanisms
Source: Commun Chem. 2025 Nov 17;8:351. doi: 10.1038/s42004-025-01736-3 (PMC12624005; doi:10.1038/s42004-025-01736-3)
Supplement: Supplementary file 4 — Supplementary Data 1 [file 42004_2025_1736_MOESM4_ESM.zip › DFT_structures_and_IRC_movie/MAA_and_PNA/gas_def2/TS2a_c6.xyz]

48
TS2a_c6.log    Empirical formula: C3H4O    Energy(Hartree): -1150.277987
O        -0.217536        0.886032       -0.374055
O         1.873170        1.366623        0.911431
O        -2.193742        0.141844        0.367499
C         1.523334        0.817320       -0.092153
C        -0.923529        0.630010        0.649351
O         1.499733       -0.750451        0.010745
O        -0.242566       -0.757199        1.413530
O        -1.452918       -1.552842       -0.931234
C         0.700114       -1.333330        0.814637
C        -2.348496       -0.856309       -0.546206
C        -0.985570        1.574481        1.823052
H        -1.644676        1.132709        2.581254
H         0.031841        1.643787        2.228162
C         1.975931        1.127977       -1.493936
H         1.547721        0.390507       -2.184576
H         1.540531        2.108908       -1.731212
C         3.504744        1.186519       -1.566663
H         3.865218        1.914459       -0.824672
H         3.783823        1.563614       -2.563773
C        -1.479645        2.962811        1.399105
H        -2.462410        2.892983        0.906385
H        -1.631112        3.544499        2.323713
C         4.166694       -0.141365       -1.333809
H         3.916060       -0.938231       -2.044680
C         5.002921       -0.403374       -0.330748
H         5.256579        0.363649        0.406112
H         5.457548       -1.388800       -0.209386
C        -0.509702        3.703345        0.520584
H         0.541480        3.652313        0.828032
C        -0.845509        4.397487       -0.564957
H        -1.881645        4.445867       -0.911872
H        -0.097315        4.938257       -1.147586
C         0.955097       -2.783484        1.032594
C         0.122221       -3.453467        1.834383
H        -0.717006       -2.944212        2.309931
H         0.266184       -4.518225        2.026746
C        -3.765428       -1.021172       -0.991139
C        -4.722654       -0.198062       -0.552555
H        -4.496559        0.610068        0.142984
H        -5.755428       -0.320666       -0.885427
C         2.132830       -3.368362        0.311758
H         1.985946       -3.292591       -0.775511
H         3.048568       -2.806942        0.545967
H         2.267743       -4.422096        0.583426
C        -3.983012       -2.155878       -1.947735
H        -3.367512       -2.020471       -2.848446
H        -3.668609       -3.106838       -1.494347
H        -5.038148       -2.225481       -2.237929
