# Supplementary material for: Theoretical studies on anhydride dynamic covalent bond exchange mechanisms
Source: Commun Chem. 2025 Nov 17;8:351. doi: 10.1038/s42004-025-01736-3 (PMC12624005; doi:10.1038/s42004-025-01736-3)
Supplement: Supplementary file 4 — Supplementary Data 1 [file 42004_2025_1736_MOESM4_ESM.zip › DFT_structures_and_IRC_movie/MAA_and_PNA/gas_def2/INT2'_c17.xyz]

48
INT2'_c17.log    Empirical formula: C3H4O    Energy(Hartree): -1150.328
O        -0.631556        0.755532        0.725085
O        -0.446192        1.759635       -1.296887
O        -0.227272       -1.338897       -0.082395
C        -1.037495        1.585351       -0.269077
C         0.341500       -0.240118        0.593562
O         1.916654        1.901797        0.944214
O         1.374322        0.103186       -0.282781
O        -1.744523       -1.684583        1.546742
C         2.058429        1.250794       -0.049209
C        -1.275535       -1.985422        0.488812
C        -1.762000       -3.088151       -0.415598
H        -0.944125       -3.810798       -0.554935
H        -2.588244       -3.586819        0.107059
C        -2.209830       -2.529318       -1.775169
H        -1.346450       -2.079409       -2.285789
H        -2.563734       -3.368857       -2.393862
C        -3.299337       -1.507885       -1.619038
H        -4.234876       -1.862009       -1.169554
C        -3.182827       -0.222598       -1.953999
H        -2.262133        0.170234       -2.396181
H        -4.003501        0.481085       -1.801209
C         2.933050        1.605752       -1.222146
H         2.260083        2.115773       -1.930660
H         3.663710        2.342382       -0.862375
C         3.602760        0.409531       -1.902698
H         4.165726        0.784728       -2.772038
H         2.830239       -0.274551       -2.280130
C         4.529206       -0.326000       -0.978106
H         5.368313        0.251001       -0.571158
C         4.377767       -1.598385       -0.614552
H         3.545746       -2.195024       -1.000249
H         5.073120       -2.084857        0.072112
C        -2.316666        2.258163        0.128625
C        -2.741206        3.248259       -0.661899
H        -2.160774        3.534091       -1.540975
H        -3.667210        3.784456       -0.445923
C        -3.020626        1.766524        1.358649
H        -3.981653        2.280227        1.485158
H        -3.187239        0.680595        1.297196
H        -2.402079        1.936822        2.251736
C         0.858141       -0.598847        1.987908
C         1.782085       -1.556022        2.060613
H         2.153148       -2.055416        1.162920
H         2.199074       -1.855628        3.023273
C         0.305379        0.158936        3.153143
H         0.496173        1.232623        3.015911
H        -0.780430        0.003032        3.216305
H         0.778884       -0.180406        4.082621
