# Supplementary material for: Theoretical studies on anhydride dynamic covalent bond exchange mechanisms
Source: Commun Chem. 2025 Nov 17;8:351. doi: 10.1038/s42004-025-01736-3 (PMC12624005; doi:10.1038/s42004-025-01736-3)
Supplement: Supplementary file 4 — Supplementary Data 1 [file 42004_2025_1736_MOESM4_ESM.zip › DFT_structures_and_IRC_movie/MAA_and_PNA/gas_def2/INT1_c14.xyz]

48
INT1_c14.log    Empirical formula: C3H4O    Energy(Hartree): -1150.331244
O         0.678962       -1.600823        0.842049
O        -1.263099       -0.454345        0.976998
O        -1.631631        0.937923       -1.890179
C        -0.976602       -2.054552       -0.799281
C         2.852036       -1.341043        1.703579
C        -2.491476       -2.092025       -0.998757
C         3.623170       -1.422942        0.367889
C        -0.592350       -1.268110        0.420838
C         1.499512       -0.719512        1.485497
C        -3.183810       -2.926369        0.041312
C         3.193667       -2.551946       -0.524410
C        -3.928949       -2.428781        1.026895
C         2.666038       -2.400536       -1.737643
H        -0.479129       -1.526778       -1.631125
H        -0.523758       -3.054837       -0.733469
H         2.732830       -2.344565        2.137987
H         3.385453       -0.698673        2.414065
H        -2.873601       -1.061843       -0.972073
H        -2.697920       -2.491753       -2.003014
H         4.690303       -1.545599        0.612636
H         3.521348       -0.463928       -0.163665
H        -3.027249       -4.010391       -0.017709
H         3.341839       -3.561936       -0.123181
H        -4.397182       -3.074422        1.772484
H        -4.081349       -1.349471        1.118710
H         2.387972       -3.264171       -2.345295
H         2.473926       -1.405173       -2.146919
O         1.206461        0.408340        1.751526
O         1.009767        0.425085       -1.278122
O        -0.315994        2.039810       -0.415953
C         2.004998        2.417858       -0.386408
C        -2.629523        1.949926        0.052084
C         0.884818        1.499538       -0.763252
C        -1.524614        1.547302       -0.871194
C         1.737777        3.467479        0.650329
C        -2.260936        2.493628        1.400098
C         3.172368        2.228419       -1.008824
C        -3.874764        1.774326       -0.400268
H         2.650090        4.036980        0.866137
H         0.954261        4.159627        0.311141
H         1.380672        2.987647        1.573049
H        -3.160118        2.658628        2.006398
H        -1.595624        1.783555        1.911705
H        -1.717085        3.444585        1.302672
H         4.035622        2.860178       -0.791240
H         3.278873        1.440662       -1.757424
H        -4.738782        2.031514        0.215168
H        -4.045267        1.366283       -1.398501
