# Supplementary material for: Theoretical studies on anhydride dynamic covalent bond exchange mechanisms
Source: Commun Chem. 2025 Nov 17;8:351. doi: 10.1038/s42004-025-01736-3 (PMC12624005; doi:10.1038/s42004-025-01736-3)
Supplement: Supplementary file 4 — Supplementary Data 1 [file 42004_2025_1736_MOESM4_ESM.zip › DFT_structures_and_IRC_movie/MAA_and_PNA/gas_def2/INT3_c3.xyz]

48
INT3_c3.xyz    Empirical formula: C18H24O6    Energy(Hartree): -1150.332378    
O        1.3152200000   -0.4443150000   -1.2399870000
O       -1.8028840000    1.8872610000    1.4058500000
O        0.0321630000   -1.8564840000   -0.0183090000
C       -1.3763720000    2.1456220000    0.3216460000
C        1.1534820000   -1.5065980000   -0.7148670000
O       -0.0279530000    2.1790400000    0.0365640000
O        0.5974440000    0.5364600000    1.4584060000
O       -1.4002140000   -0.3628960000   -0.9269480000
C        0.8875110000    1.4362370000    0.7283380000
C       -1.1203100000   -1.0934590000   -0.0269960000
C       -1.9398300000   -1.3437470000    1.2053890000
H       -1.8352630000   -2.4000720000    1.4915070000
H       -1.4527270000   -0.7350850000    1.9856200000
C       -3.4018050000   -0.9336250000    1.0276860000
H       -3.9127380000   -1.0188820000    1.9974630000
H       -3.4241490000    0.1280560000    0.7376670000
C       -4.1169510000   -1.7602350000   -0.0022010000
H       -3.7506860000   -1.6658760000   -1.0309900000
C       -5.1333510000   -2.5817450000    0.2563230000
H       -5.5270730000   -2.6941210000    1.2707680000
H       -5.6128330000   -3.1636320000   -0.5330920000
C        2.2822310000    1.8897890000    0.3990630000
H        2.3653920000    1.8996510000   -0.6978360000
H        2.3780400000    2.9374510000    0.7303240000
C        3.3427400000    0.9942960000    1.0296050000
H        3.2088710000   -0.0365840000    0.6681830000
H        3.1807510000    0.9702580000    2.1195260000
C        4.7344990000    1.4640020000    0.7248440000
H        4.9820370000    2.4862190000    1.0362090000
C        5.6622140000    0.7343400000    0.1078720000
H        5.4495600000   -0.2888290000   -0.2153850000
H        6.6616040000    1.1265580000   -0.0886920000
C       -2.1774430000    2.5281820000   -0.8817340000
C       -3.4684540000    2.8032710000   -0.6731710000
H       -3.8857240000    2.7533300000    0.3344880000
H       -4.1263660000    3.0786720000   -1.4993150000
C       -1.4859640000    2.5580970000   -2.2118920000
H       -2.2046170000    2.7680780000   -3.0135740000
H       -0.6997050000    3.3264240000   -2.2253920000
H       -1.0014490000    1.5889410000   -2.3965040000
C        2.1585660000   -2.6189290000   -0.6818590000
C        3.3102060000   -2.3971100000   -1.3238120000
H        3.4761730000   -1.4480390000   -1.8377020000
H        4.0970870000   -3.1532980000   -1.3482110000
C        1.8164490000   -3.8796890000    0.0562500000
H        0.9100040000   -4.3415250000   -0.3601770000
H        2.6429490000   -4.5978990000   -0.0057670000
H        1.6061350000   -3.6645420000    1.1133600000
