# Supplementary material for: Theoretical studies on anhydride dynamic covalent bond exchange mechanisms
Source: Commun Chem. 2025 Nov 17;8:351. doi: 10.1038/s42004-025-01736-3 (PMC12624005; doi:10.1038/s42004-025-01736-3)
Supplement: Supplementary file 4 — Supplementary Data 1 [file 42004_2025_1736_MOESM4_ESM.zip › DFT_structures_and_IRC_movie/MAA_and_PNA/gas_def2/INT1_c16.xyz]

48
INT1_c16.log    Empirical formula: C3H4O    Energy(Hartree): -1150.330711
O         0.686265       -1.393401        1.332076
O        -0.972729        0.096991        1.685124
O        -1.836263        0.821095       -1.409563
C        -1.390559       -1.793911        0.252974
C         3.027517       -1.391511        1.560446
C        -2.895515       -1.555554        0.364194
C         3.365643       -1.931594        0.153493
C        -0.593922       -0.906531        1.163448
C         1.764599       -0.576057        1.516722
C        -3.628963       -2.074829       -0.836062
C         2.556255       -3.127077       -0.260022
C        -4.551309       -3.035473       -0.815359
C         1.744521       -3.164289       -1.314956
H        -1.025619       -1.532852       -0.756490
H        -1.105846       -2.841534        0.425397
H         2.905586       -2.223769        2.269525
H         3.822256       -0.725635        1.916685
H        -3.288064       -2.016235        1.283842
H        -3.060168       -0.469936        0.448466
H         4.432905       -2.205084        0.156363
H         3.239818       -1.121281       -0.581298
H        -3.354456       -1.603633       -1.787448
H         2.666752       -4.020195        0.367049
H        -5.050805       -3.366869       -1.727598
H        -4.842480       -3.521008        0.120577
H         1.193873       -4.070941       -1.573922
H         1.590287       -2.278112       -1.936112
O         1.708794        0.617590        1.545291
O         0.789160        0.001036       -1.276681
O        -0.068872        1.979607       -0.599685
C         2.216085        1.926356       -1.155498
C        -2.187808        2.447235        0.328701
C         0.932170        1.166614       -1.041374
C        -1.404078        1.630234       -0.646729
C         2.348645        3.206902       -0.386812
C        -1.435404        3.214772        1.374550
C         3.158649        1.397374       -1.941553
C        -3.517305        2.412728        0.196505
H         3.350801        3.632903       -0.518622
H         1.600556        3.940407       -0.719059
H         2.172544        3.012595        0.681077
H        -2.132003        3.691309        2.075134
H        -0.771417        2.531835        1.923542
H        -0.805786        3.990078        0.914232
H         4.121091        1.893928       -2.078556
H         2.975976        0.460287       -2.471416
H        -4.164829        2.971313        0.874618
H        -3.977122        1.816761       -0.594498
