# Supplementary material for: Theoretical studies on anhydride dynamic covalent bond exchange mechanisms
Source: Commun Chem. 2025 Nov 17;8:351. doi: 10.1038/s42004-025-01736-3 (PMC12624005; doi:10.1038/s42004-025-01736-3)
Supplement: Supplementary file 4 — Supplementary Data 1 [file 42004_2025_1736_MOESM4_ESM.zip › DFT_structures_and_IRC_movie/MAA_and_PNA/gas_def2/INT2'_c15.xyz]

48
INT2'_c15.log    Empirical formula: C3H4O    Energy(Hartree): -1150.328
O         0.631674        0.755867        0.724931
O         0.445977        1.759464       -1.297280
O        -1.374496        0.103319       -0.282361
C         1.037494        1.585380       -0.269565
C        -0.341462       -0.239735        0.593879
O         1.744654       -1.683975        1.547057
O         0.227094       -1.338748       -0.081872
O        -1.916259        1.902639        0.943817
C         1.275345       -1.985225        0.489381
C        -2.058352        1.251106       -0.049230
C        -2.933331        1.605607       -1.222055
H        -3.664310        2.341869       -0.862164
H        -2.260741        2.116072       -1.930609
C        -3.602465        0.409121       -1.902650
H        -4.165450        0.784048       -2.772101
H        -2.829607       -0.274642       -2.279975
C        -4.528783       -0.326807       -0.978266
H        -5.368157        0.249858       -0.571389
C        -4.377038       -1.599196       -0.614854
H        -3.544730       -2.195525       -1.000408
H        -5.072417       -2.085951        0.071582
C         1.761428       -3.088464       -0.414602
H         2.587642       -3.587073        0.108152
H         0.943388       -3.810997       -0.553555
C         2.209168       -2.530329       -1.774513
H         1.345762       -2.080602       -2.285251
H         2.562889       -3.370234       -2.392809
C         3.298760       -1.508898       -1.619041
H         4.234450       -1.862869       -1.169764
C         3.182079       -0.223704       -1.954306
H         2.261222        0.168928       -2.396321
H         4.002765        0.480062       -1.801960
C         2.316851        2.258092        0.127674
C         2.741350        3.247926       -0.663201
H         2.160733        3.533612       -1.542202
H         3.667486        3.784036       -0.447580
C         3.021040        1.766608        1.357628
H         3.982170        2.280204        1.483790
H         2.402748        1.937203        2.250834
H         3.187473        0.680643        1.296331
C        -0.857917       -0.597977        1.988417
C        -1.782255       -1.554744        2.061532
H        -2.153789       -2.054111        1.164017
H        -2.199100       -1.853992        3.024364
C        -0.304750        0.159966        3.153353
H         0.781130        0.004431        3.216020
H        -0.495946        1.233594        3.016115
H        -0.777725       -0.179443        4.083075
