# Supplementary material for: Theoretical studies on anhydride dynamic covalent bond exchange mechanisms
Source: Commun Chem. 2025 Nov 17;8:351. doi: 10.1038/s42004-025-01736-3 (PMC12624005; doi:10.1038/s42004-025-01736-3)
Supplement: Supplementary file 4 — Supplementary Data 1 [file 42004_2025_1736_MOESM4_ESM.zip › DFT_structures_and_IRC_movie/MAA_and_PNA/gas_def2/TS2a_c4.xyz]

48
TS2a_c4.log    Empirical formula: C3H4O    Energy(Hartree): -1150.27991
O         0.613245       -0.249501       -0.224265
O         1.089452       -2.409595        0.930335
O        -0.426871        1.579191        0.541380
C         0.643890       -2.022905       -0.105068
C         0.141224        0.340762        0.800069
O        -0.936862       -2.118769       -0.220127
O        -1.267905       -0.509735        1.295207
O        -1.825149        0.821330       -1.063089
C        -1.685363       -1.424748        0.542522
C        -1.258978        1.731195       -0.525263
C         0.901916        0.371847        2.104851
H         0.344908        0.997769        2.815985
H         0.931232       -0.659724        2.475753
C         1.110463       -2.358242       -1.497196
H         0.672015       -3.341817       -1.723549
H         0.683401       -1.630657       -2.198552
C         2.632613       -2.436708       -1.587155
H         2.883304       -2.880608       -2.565096
H         3.005969       -3.123434       -0.812846
C         2.334831        0.870016        1.884193
H         2.873832        0.771982        2.839637
H         2.820688        0.200729        1.159660
C         3.332458       -1.112917       -1.470205
H         2.943905       -0.303816       -2.100260
C         4.383061       -0.883263       -0.683838
H         4.780347       -1.665076       -0.030379
H         4.876240        0.090691       -0.656043
C         2.420368        2.289868        1.402527
H         2.103644        3.067177        2.109558
C         2.827212        2.644540        0.184121
H         3.125475        1.886041       -0.545069
H         2.865606        3.690735       -0.126838
C        -3.134182       -1.768538        0.520091
C        -3.962517       -1.036373        1.270554
H        -3.578656       -0.216434        1.878873
H        -5.034004       -1.244013        1.286470
C        -1.425414        3.158590       -0.929986
C        -0.666100        4.112562       -0.381961
H         0.083628        3.867991        0.371325
H        -0.776432        5.154247       -0.691240
C        -3.542803       -2.905687       -0.367740
H        -3.007286       -3.825833       -0.094576
H        -4.622499       -3.082352       -0.294843
H        -3.284298       -2.682579       -1.412656
C        -2.462790        3.385833       -1.989289
H        -2.222373        2.803263       -2.889957
H        -3.448192        3.038819       -1.646150
H        -2.527063        4.448524       -2.252086
