# Supplementary material for: Theoretical studies on anhydride dynamic covalent bond exchange mechanisms
Source: Commun Chem. 2025 Nov 17;8:351. doi: 10.1038/s42004-025-01736-3 (PMC12624005; doi:10.1038/s42004-025-01736-3)
Supplement: Supplementary file 4 — Supplementary Data 1 [file 42004_2025_1736_MOESM4_ESM.zip › DFT_structures_and_IRC_movie/MAA_and_PNA/gas_def2/TS2b_c16.xyz]

48
TS2b_c16.log    Empirical formula: C3H4O    Energy(Hartree): -1150.277941
O        -0.653458       -0.654853        0.299843
O         0.222291       -2.642819       -0.977369
O        -1.509945        1.272039       -0.467364
C         0.540121       -1.967180       -0.048772
C        -1.034848       -0.022678       -0.732556
O         1.666139       -0.909130       -0.379028
O         0.324313        0.355152       -1.649987
O         0.376636        1.953415        0.565775
C         1.454117        0.045574       -1.187910
C        -0.778815        2.125615        0.286704
C        -1.920468       -0.667397       -1.771114
H        -2.084444        0.057058       -2.579438
H        -1.365977       -1.526903       -2.168735
C         2.631560        0.852332       -1.653001
H         2.544359        0.895370       -2.748920
H         2.446114        1.877570       -1.293002
C         3.998054        0.336157       -1.225086
H         4.757762        0.788859       -1.882081
H         4.054794       -0.749096       -1.410765
C        -3.251073       -1.131880       -1.168800
H        -3.793036       -0.281040       -0.726725
H        -3.869209       -1.499525       -2.004942
C         4.386431        0.609057        0.202307
H         5.398381        0.285955        0.469377
C         3.633817        1.196277        1.131693
H         2.607515        1.524444        0.945563
H         4.024718        1.351621        2.139345
C        -3.100305       -2.233848       -0.156841
H        -2.394066       -3.029393       -0.422719
C        -3.755416       -2.296241        0.999975
H        -4.448056       -1.506366        1.304709
H        -3.615296       -3.132290        1.687276
C         0.788753       -2.385945        1.368346
C         0.534816       -3.666202        1.643217
H         0.185158       -4.339493        0.858775
H         0.671600       -4.060166        2.651963
C        -1.594378        3.317422        0.687352
C        -0.964684        4.268699        1.382889
H         0.091951        4.156563        1.631666
H        -1.490355        5.165782        1.715025
C         1.286250       -1.365664        2.345084
H         2.300636       -1.038087        2.072754
H         0.640299       -0.477359        2.319715
H         1.303870       -1.782612        3.359915
C        -3.042054        3.359790        0.293387
H        -3.511966        4.282923        0.653952
H        -3.151186        3.304657       -0.798896
H        -3.582649        2.497767        0.709995
