# Supplementary material for: Theoretical studies on anhydride dynamic covalent bond exchange mechanisms
Source: Commun Chem. 2025 Nov 17;8:351. doi: 10.1038/s42004-025-01736-3 (PMC12624005; doi:10.1038/s42004-025-01736-3)
Supplement: Supplementary file 4 — Supplementary Data 1 [file 42004_2025_1736_MOESM4_ESM.zip › DFT_structures_and_IRC_movie/MAA_and_PNA/gas_def2/TS2b'_c9.xyz]

48
TS2b'_c9.log    Empirical formula: C3H4O    Energy(Hartree): -1150.269053
O        -0.563663       -1.511408        0.109663
O        -2.533669       -0.244331        1.077231
O         1.628383       -1.098591        0.385562
C        -2.204228       -0.688950        0.021377
C         0.297863       -0.801650        0.717296
O        -1.670711        0.370247       -0.986120
O         0.232094        0.749660        0.135360
O         1.309976       -0.778796       -1.832721
C        -0.601182        1.027064       -0.758029
C         2.005944       -1.123622       -0.922340
C         3.432845       -1.598608       -1.041639
H         3.463522       -2.663322       -0.762834
H         3.710071       -1.508130       -2.099836
C         4.370539       -0.789367       -0.131974
H         4.083713       -0.958908        0.915083
H         5.396514       -1.164815       -0.263520
C         4.303947        0.679218       -0.444536
H         4.775738        1.005074       -1.378776
C         3.661660        1.569815        0.310529
H         3.164717        1.264819        1.236075
H         3.607648        2.623647        0.029874
C        -0.393454        2.252547       -1.593367
H         0.624588        2.619453       -1.414108
H        -0.491090        1.951523       -2.646508
C        -1.460791        3.300461       -1.221344
H        -2.452916        2.851608       -1.376612
H        -1.371431        4.150261       -1.912097
C        -1.312447        3.752366        0.208600
H        -0.631142        4.590118        0.392876
C        -1.901190        3.148160        1.240936
H        -2.560681        2.283953        1.108150
H        -1.721660        3.480695        2.265280
C        -2.884183       -1.737910       -0.805306
C        -3.968824       -2.290367       -0.260040
H        -4.316642       -1.965386        0.721993
H        -4.522681       -3.072926       -0.781929
C        -2.310225       -2.081537       -2.146058
H        -1.233364       -2.275564       -2.053441
H        -2.813906       -2.961347       -2.565721
H        -2.431441       -1.239246       -2.842754
C         0.190387       -0.632594        2.221829
C         0.534953        0.492663        2.846263
H         0.866873        1.374109        2.297285
H         0.460070        0.561682        3.933417
C        -0.330894       -1.862454        2.905022
H        -1.366738       -2.043440        2.583002
H         0.260410       -2.747329        2.625051
H        -0.303771       -1.742180        3.994922
