# Supplementary material for: Theoretical studies on anhydride dynamic covalent bond exchange mechanisms
Source: Commun Chem. 2025 Nov 17;8:351. doi: 10.1038/s42004-025-01736-3 (PMC12624005; doi:10.1038/s42004-025-01736-3)
Supplement: Supplementary file 4 — Supplementary Data 1 [file 42004_2025_1736_MOESM4_ESM.zip › DFT_structures_and_IRC_movie/MAA_and_PNA/gas_def2/TS1'-4m.xyz]

48
TS1'-4m.log    Empirical formula: C3H4O    Energy(Hartree): -1150.245431
O         1.077528        0.331579        0.937095
O        -0.963438        0.353036        1.936049
O         1.744628        1.800822       -0.550159
C         0.003565       -0.267803        1.640399
C         1.054619        1.563030        0.470012
O        -0.563780        0.972539       -1.173662
O        -0.943288       -1.147771       -0.607882
O         1.478674        1.647670       -2.842492
C        -1.329484       -0.018453       -0.944998
C         1.519284        0.934316       -1.931483
C         1.866025       -0.500787       -1.731451
H         1.144313       -0.968165       -1.048364
H         1.728117       -0.952795       -2.724652
C         3.321191       -0.650391       -1.265663
H         3.980407       -0.095550       -1.955218
H         3.446653       -0.199244       -0.269424
C         3.743323       -2.091510       -1.235988
H         3.516154       -2.677699       -2.133865
C         4.375525       -2.680169       -0.222539
H         4.627805       -2.129224        0.688271
H         4.674053       -3.728770       -0.270875
C        -2.824933        0.260227       -1.069145
H        -3.011169        1.239062       -0.600022
H        -3.052759        0.389656       -2.140042
C        -3.697521       -0.830490       -0.456134
H        -3.430253       -0.919681        0.610871
H        -3.452303       -1.796114       -0.921716
C        -5.162695       -0.539330       -0.587609
H        -5.512942        0.391290       -0.123523
C        -6.042410       -1.305553       -1.231296
H        -5.732037       -2.238038       -1.711377
H        -7.097326       -1.032992       -1.300371
C         0.290060       -1.689382        1.944569
C         1.544346       -2.149898        1.915633
H         2.383259       -1.511937        1.638324
H         1.756964       -3.191974        2.161363
C        -0.931132       -2.493520        2.266207
H        -0.659770       -3.515430        2.555706
H        -1.506840       -2.023003        3.075505
H        -1.565315       -2.516299        1.367122
C         0.475826        2.690301        1.223895
C        -0.015291        3.676811        0.462192
H        -0.023635        3.579541       -0.625151
H        -0.459647        4.563543        0.919203
C         0.493367        2.690408        2.730788
H        -0.463622        2.337392        3.134090
H         1.284729        2.037473        3.124726
H         0.680560        3.709120        3.093489
