# Supplementary material for: Theoretical studies on anhydride dynamic covalent bond exchange mechanisms
Source: Commun Chem. 2025 Nov 17;8:351. doi: 10.1038/s42004-025-01736-3 (PMC12624005; doi:10.1038/s42004-025-01736-3)
Supplement: Supplementary file 4 — Supplementary Data 1 [file 42004_2025_1736_MOESM4_ESM.zip › DFT_structures_and_IRC_movie/MAA_and_PNA/gas_def2/PRD_c18.xyz]

24
PRD_c18.log    Empirical formula: C3H4O    Energy(Hartree): -575.153023
O        -1.713483       -1.642908        1.544020
O         0.088578       -0.659195        0.728098
C        -1.932647       -0.796640       -0.691760
C        -1.693303        0.624449       -1.220008
C        -1.222023       -1.110706        0.604003
C        -1.975845        1.685117       -0.196020
C        -1.073354        2.563112        0.238871
H        -2.996524       -0.970913       -0.482786
H        -1.603425       -1.531101       -1.440177
H        -2.351535        0.762768       -2.092437
H        -0.663880        0.728694       -1.593188
H        -2.989995        1.705996        0.220143
H        -1.318773        3.312334        0.993615
H        -0.053642        2.564048       -0.159846
O         0.823609       -1.356628       -1.281082
C         2.208244        0.092908        0.048418
C         0.994641       -0.720598       -0.279944
C         2.292132        0.741143        1.399495
C         3.139814        0.181527       -0.906068
H         3.224795        1.310236        1.495926
H         1.438110        1.413584        1.563678
H         2.249610       -0.016247        2.195105
H         4.052221        0.760382       -0.751509
H         2.997452       -0.331806       -1.858731
