# Supplementary material for: Theoretical studies on anhydride dynamic covalent bond exchange mechanisms
Source: Commun Chem. 2025 Nov 17;8:351. doi: 10.1038/s42004-025-01736-3 (PMC12624005; doi:10.1038/s42004-025-01736-3)
Supplement: Supplementary file 4 — Supplementary Data 1 [file 42004_2025_1736_MOESM4_ESM.zip › DFT_structures_and_IRC_movie/MAA_and_PNA/gas_def2/INT1_c4.xyz]

48
INT1_c4.log    Empirical formula: C3H4O    Energy(Hartree): -1150.333074
O         0.553317       -1.763232        0.551566
O        -1.359953       -0.608486        0.877716
O        -1.840404        1.056089       -1.831609
C        -1.181282       -2.027974       -1.059149
C         2.645573       -1.717611        1.674381
C        -2.704570       -2.025393       -1.188324
C         3.815779       -1.104807        0.885254
C        -0.728437       -1.368723        0.211563
C         1.373777       -0.988396        1.321787
C        -3.364687       -2.941418       -0.197166
C         3.671422       -1.311157       -0.595576
C        -4.057078       -2.525668        0.862000
C         4.583452       -1.901136       -1.367066
H        -0.716623       -1.430686       -1.861433
H        -0.749120       -3.038164       -1.108090
H         2.540333       -2.787455        1.457512
H         2.810249       -1.576376        2.751672
H        -3.065989       -0.996285       -1.052778
H        -2.962883       -2.329406       -2.213872
H         4.763434       -1.535293        1.239879
H         3.835495       -0.024115        1.107150
H        -3.230586       -4.017598       -0.361349
H         2.739394       -0.944801       -1.045641
H        -4.504169       -3.230234        1.566061
H        -4.186137       -1.457309        1.058093
H         4.425592       -2.025567       -2.439944
H         5.522274       -2.278567       -0.951134
O         1.149149        0.149982        1.608958
O         0.803744        0.419766       -1.404627
O        -0.423160        1.984419       -0.332033
C         1.911434        2.277544       -0.364147
C        -2.713213        1.909531        0.241628
C         0.743368        1.441634       -0.781817
C        -1.665262        1.567420       -0.768847
C         1.712303        3.261460        0.750045
C        -2.265790        2.324559        1.611333
C         3.060613        2.076157       -1.016757
C        -3.983337        1.799631       -0.159422
H         2.653708        3.774046        0.983277
H         0.954340        4.010159        0.479670
H         1.353318        2.734439        1.645906
H        -1.599927        1.555382        2.027897
H        -1.697072        3.264893        1.568635
H        -3.130155        2.460781        2.272905
H         3.955704        2.648807       -0.765688
H         3.125052        1.337068       -1.817113
H        -4.809237        2.019059        0.519682
H        -4.212925        1.484990       -1.179379
