# Supplementary material for: Theoretical studies on anhydride dynamic covalent bond exchange mechanisms
Source: Commun Chem. 2025 Nov 17;8:351. doi: 10.1038/s42004-025-01736-3 (PMC12624005; doi:10.1038/s42004-025-01736-3)
Supplement: Supplementary file 4 — Supplementary Data 1 [file 42004_2025_1736_MOESM4_ESM.zip › DFT_structures_and_IRC_movie/MAA_and_PNA/gas_def2/INT1_c5.xyz]

48
INT1_c5.log    Empirical formula: C3H4O    Energy(Hartree): -1150.333222
O        -0.493826        1.700033        0.542889
O         1.407275        0.537854        0.910612
O         1.946846       -1.105782       -1.757724
C         1.264537        1.919543       -1.054903
C        -2.607102        1.670343        1.627023
C         2.779434        2.031346       -1.102424
C        -3.763297        1.062806        0.813239
C         0.789533        1.290720        0.223744
C        -1.332871        0.933102        1.301931
C         3.365921        3.044007       -0.159538
C        -3.585762        1.264373       -0.664718
C         2.688580        3.825067        0.681218
C        -4.477177        1.859198       -1.456356
H         0.905697        1.235361       -1.841192
H         0.757897        2.883692       -1.198093
H        -2.491451        2.739304        1.411004
H        -2.796016        1.531204        2.700559
H         3.211984        1.040609       -0.885873
H         3.091937        2.272738       -2.130773
H        -4.715782        1.500039        1.146014
H        -3.794512       -0.017145        1.037370
H         4.458112        3.125348       -0.181340
H        -2.647325        0.890352       -1.094803
H         3.204406        4.529932        1.335191
H         1.597964        3.793663        0.758866
H        -4.296092        1.980008       -2.525969
H        -5.421615        2.244577       -1.060888
O        -1.120024       -0.205544        1.596398
O        -0.716593       -0.496254       -1.406803
O         0.491922       -2.056346       -0.306218
C        -1.841627       -2.348133       -0.375220
C         2.767779       -2.008081        0.315868
C        -0.666284       -1.514866       -0.777771
C         1.744884       -1.636861       -0.709310
C        -1.659878       -3.330591        0.743177
C         2.288640       -2.412686        1.677981
C        -2.981608       -2.144498       -1.043077
C         4.045762       -1.932256       -0.066377
H        -1.311954       -2.802740        1.642944
H        -2.605497       -3.840648        0.964563
H        -0.899885       -4.081396        0.484553
H         1.699571       -3.339901        1.626196
H         3.138786       -2.567514        2.353650
H         1.633763       -1.628192        2.083449
H        -3.881348       -2.714603       -0.803079
H        -3.033707       -1.405758       -1.844723
H         4.855400       -2.174617        0.624222
H         4.298080       -1.621193       -1.081991
