# Supplementary material for: Theoretical studies on anhydride dynamic covalent bond exchange mechanisms
Source: Commun Chem. 2025 Nov 17;8:351. doi: 10.1038/s42004-025-01736-3 (PMC12624005; doi:10.1038/s42004-025-01736-3)
Supplement: Supplementary file 4 — Supplementary Data 1 [file 42004_2025_1736_MOESM4_ESM.zip › DFT_structures_and_IRC_movie/MAA_and_PNA/gas_def2/PRD_c19.xyz]

24
PRD_c19.log    Empirical formula: C3H4O    Energy(Hartree): -575.152782
O         1.779387       -2.255128       -0.144890
O         0.173965       -0.861834        0.578762
C         2.426348       -0.000973        0.412149
C         1.987509        1.287905       -0.305573
C         1.493636       -1.163798        0.214102
C         0.868849        2.027814        0.373337
C        -0.231423        2.471164       -0.234007
H         3.413277       -0.332049        0.067580
H         2.490290        0.184334        1.497787
H         1.714985        1.065499       -1.347874
H         2.868688        1.949165       -0.336654
H         1.004720        2.224971        1.444180
H        -0.994367        3.031594        0.310011
H        -0.407219        2.278384       -1.296157
O        -0.351307       -0.547844       -1.575447
C        -2.071175       -0.321295        0.093362
C        -0.694707       -0.585121       -0.427892
C        -2.272549       -0.282962        1.578911
C        -3.027404       -0.127286       -0.819209
H        -3.320256       -0.068012        1.822185
H        -1.986100       -1.240629        2.035960
H        -1.632416        0.490212        2.029363
H        -4.058436        0.073691       -0.522522
H        -2.784038       -0.171395       -1.882331
