# Supplementary material for: Theoretical studies on anhydride dynamic covalent bond exchange mechanisms
Source: Commun Chem. 2025 Nov 17;8:351. doi: 10.1038/s42004-025-01736-3 (PMC12624005; doi:10.1038/s42004-025-01736-3)
Supplement: Supplementary file 4 — Supplementary Data 1 [file 42004_2025_1736_MOESM4_ESM.zip › DFT_structures_and_IRC_movie/MAA_and_PNA/gas_def2/TS2b'_c8.xyz]

48
TS2b'_c8.log    Empirical formula: C3H4O    Energy(Hartree): -1150.268841
O        -0.488946       -1.471846       -0.447558
O        -2.761248       -0.713941        0.343935
O         1.466277       -1.438500        0.664859
C        -2.064649       -0.574389       -0.610241
C         0.066010       -1.289403        0.685365
O        -1.315993        0.810074       -0.663605
O        -0.014165        0.310278        1.084857
O         1.769056        0.110859       -0.954261
C        -0.481641        1.119519        0.242371
C         2.194699       -0.771135       -0.262236
C         3.610687       -1.291432       -0.302191
H         3.905146       -1.574536        0.718711
H         3.578826       -2.226751       -0.884993
C         4.571233       -0.281298       -0.928197
H         5.529366       -0.784262       -1.129154
H         4.159094        0.052430       -1.891013
C         4.798592        0.903571       -0.032191
H         5.350973        0.708717        0.894953
C         4.353530        2.134791       -0.276702
H         3.788648        2.355437       -1.186598
H         4.537619        2.956166        0.418519
C        -0.027368        2.547692        0.287528
H         0.471358        2.708090        1.252455
H         0.740394        2.627965       -0.500014
C        -1.185862        3.523714        0.056546
H        -1.652652        3.301294       -0.913099
H        -0.778382        4.543884        0.003771
C        -2.205057        3.414555        1.157588
H        -1.927815        3.853135        2.123080
C        -3.364228        2.767922        1.043774
H        -3.661181        2.296670        0.102904
H        -4.048521        2.673598        1.888580
C        -2.345312       -0.928507       -2.039470
C        -3.513030       -1.532384       -2.265229
H        -4.198257       -1.730564       -1.439278
H        -3.801079       -1.838639       -3.272620
C        -1.324848       -0.588968       -3.082706
H        -1.604549       -1.025123       -4.049912
H        -1.239725        0.501412       -3.196805
H        -0.338364       -0.960583       -2.776058
C        -0.484090       -2.002303        1.906573
C        -0.242760       -1.551494        3.136386
H         0.318057       -0.631151        3.303263
H        -0.617958       -2.090370        4.008519
C        -1.255002       -3.248326        1.585579
H        -1.548064       -3.766318        2.507100
H        -2.155095       -2.988868        1.010753
H        -0.653103       -3.929777        0.965821
