# Supplementary material for: Theoretical studies on anhydride dynamic covalent bond exchange mechanisms
Source: Commun Chem. 2025 Nov 17;8:351. doi: 10.1038/s42004-025-01736-3 (PMC12624005; doi:10.1038/s42004-025-01736-3)
Supplement: Supplementary file 4 — Supplementary Data 1 [file 42004_2025_1736_MOESM4_ESM.zip › DFT_structures_and_IRC_movie/MAA_and_PNA/gas_def2/TS2b_c17.xyz]

48
TS2b_c17.log    Empirical formula: C3H4O    Energy(Hartree): -1150.277106
O        -0.372123       -0.894742        0.329444
O         0.667660       -2.852557       -0.855514
O        -1.538960        0.819918       -0.531201
C         0.958514       -2.073795       -0.001688
C        -0.871543       -0.392139       -0.725251
O         1.937724       -0.935099       -0.482740
O         0.394525        0.142165       -1.704011
O         0.188223        1.841811        0.498868
C         1.580445       -0.070586       -1.344962
C        -0.976993        1.802771        0.212897
C        -1.665548       -1.246590       -1.693566
H        -2.158557       -0.583457       -2.418105
H        -0.955938       -1.893608       -2.221350
C         2.663012        0.755001       -1.975077
H         3.546776        0.115369       -2.106978
H         2.294850        1.077834       -2.956951
C         3.012793        1.983382       -1.110718
H         2.092449        2.529176       -0.859774
H         3.634570        2.645468       -1.734109
C        -2.666890       -2.122979       -0.932192
H        -3.163672       -2.778293       -1.665087
H        -2.101711       -2.769141       -0.244766
C         3.761411        1.632502        0.142471
H         4.729787        1.137007        0.002537
C         3.326353        1.886613        1.375189
H         2.350193        2.348971        1.540562
H         3.922236        1.619123        2.250279
C        -3.702262       -1.344557       -0.172725
H        -4.397378       -0.744047       -0.772858
C        -3.806698       -1.326979        1.155411
H        -3.113622       -1.897061        1.780151
H        -4.579248       -0.743008        1.660565
C         1.331880       -2.350039        1.423658
C         1.244821       -3.625197        1.805090
H         0.933919       -4.392125        1.093722
H         1.481473       -3.921465        2.828724
C        -1.999341        2.833129        0.586683
C        -1.561195        3.899380        1.262123
H        -0.503446        3.993712        1.513595
H        -2.246863        4.688567        1.575876
C         1.760782       -1.206546        2.289876
H         2.731091       -0.815501        1.951379
H         1.038581       -0.382323        2.209131
H         1.847706       -1.527126        3.335801
C        -3.427334        2.592935        0.192968
H        -3.524297        2.531753       -0.900614
H        -3.777597        1.630768        0.593677
H        -4.070955        3.399612        0.564695
