# Supplementary material for: Theoretical studies on anhydride dynamic covalent bond exchange mechanisms
Source: Commun Chem. 2025 Nov 17;8:351. doi: 10.1038/s42004-025-01736-3 (PMC12624005; doi:10.1038/s42004-025-01736-3)
Supplement: Supplementary file 4 — Supplementary Data 1 [file 42004_2025_1736_MOESM4_ESM.zip › DFT_structures_and_IRC_movie/MAA_and_PNA/gas_def2/TS2a_c5.xyz]

48
TS2a_c5.log    Empirical formula: C3H4O    Energy(Hartree): -1150.278161
O         0.223627       -0.923275       -0.385242
O        -1.731271       -1.751343        0.945498
O         2.012591        0.230409        0.316658
C        -1.514464       -1.165926       -0.071993
C         0.872324       -0.503668        0.624825
O        -1.774810        0.380993        0.001634
O        -0.049222        0.723206        1.379577
O         0.931547        1.712969       -1.001492
C        -1.086819        1.112467        0.785593
C         1.953152        1.220679       -0.616934
C         1.138210       -1.411796        1.803788
H         1.811591       -0.892742        2.500007
H         0.172754       -1.583581        2.294481
C        -1.923682       -1.572323       -1.462574
H        -1.634756       -0.783389       -2.168272
H        -1.336161       -2.470264       -1.697155
C        -3.421790       -1.888988       -1.512581
H        -3.646301       -2.655418       -0.755814
H        -3.643157       -2.324399       -2.500478
C         1.713543       -2.752935        1.334990
H         1.815328       -3.399857        2.220968
H         0.982131       -3.229812        0.666140
C        -4.297684       -0.689023       -1.292069
H        -4.179442        0.133931       -2.007482
C        -5.173799       -0.565285       -0.296537
H        -5.300940       -1.359126        0.444578
H        -5.789122        0.330074       -0.186259
C         3.042089       -2.639912        0.645017
H         3.866710       -2.232275        1.243068
C         3.266457       -2.981840       -0.622871
H         2.461231       -3.372273       -1.251187
H         4.255279       -2.882441       -1.075737
C        -1.597098        2.494616        0.991351
C        -0.893182        3.312754        1.779136
H         0.027825        2.969250        2.251896
H        -1.225575        4.336224        1.961926
C         3.331030        1.619102       -1.050954
C         3.414593        2.629164       -1.921478
H         2.506842        3.120586       -2.275923
H         4.380757        2.975682       -2.292906
C        -2.865392        2.849424        0.274301
H        -3.185443        3.865131        0.535532
H        -2.713459        2.788298       -0.813234
H        -3.664074        2.135887        0.522512
C         4.501430        0.861351       -0.496203
H         5.439757        1.229744       -0.928776
H         4.547174        0.962630        0.597841
H         4.397836       -0.212699       -0.707632
