# Supplementary material for: Theoretical studies on anhydride dynamic covalent bond exchange mechanisms
Source: Commun Chem. 2025 Nov 17;8:351. doi: 10.1038/s42004-025-01736-3 (PMC12624005; doi:10.1038/s42004-025-01736-3)
Supplement: Supplementary file 4 — Supplementary Data 1 [file 42004_2025_1736_MOESM4_ESM.zip › DFT_structures_and_IRC_movie/MAA_and_PNA/gas_def2/INT2'.xyz]

48
INT2'.log    Empirical formula: C3H4O    Energy(Hartree): -1150.32713
O         0.724964       -1.233132        0.680485
O         2.256290       -1.233326       -0.967169
O        -1.430653       -0.981135        0.662917
C         1.992092       -1.207555        0.201534
C        -0.342454       -1.100946       -0.219986
O         0.240770        1.428268        0.741437
O        -0.212320        0.054040       -0.994875
O        -2.913180       -0.859087       -1.027849
C         0.123488        1.246499       -0.434143
C        -2.674200       -0.843642        0.143877
C        -3.687400       -0.596475        1.232782
H        -4.523933       -1.292442        1.081674
H        -3.229016       -0.790899        2.210472
C        -4.185942        0.854388        1.134697
H        -4.714546        0.990605        0.179554
H        -4.913058        1.024822        1.944674
C        -3.057175        1.840005        1.236247
H        -2.399143        1.745762        2.108131
C        -2.788643        2.775142        0.325733
H        -3.407789        2.892805       -0.568534
H        -1.943898        3.455485        0.454604
C         0.332326        2.289788       -1.503604
H         0.594827        1.785447       -2.443274
H        -0.640791        2.783738       -1.660278
C         1.403401        3.292752       -1.068085
H         1.131166        3.697921       -0.082760
H         1.421719        4.128059       -1.783957
C         2.755096        2.637929       -0.997264
H         3.215132        2.371431       -1.955907
C         3.380156        2.316290        0.134629
H         2.936452        2.546831        1.107545
H         4.345471        1.806830        0.126242
C         2.973172       -1.120579        1.328942
C         4.263024       -1.263851        1.011801
H         4.553367       -1.443653       -0.025007
H         5.041896       -1.200734        1.774100
C         2.439024       -0.849379        2.704315
H         1.812418        0.054349        2.689846
H         1.793270       -1.673069        3.040717
H         3.259950       -0.720720        3.420492
C        -0.459681       -2.307427       -1.152076
C        -0.580253       -3.503008       -0.576170
H        -0.596276       -3.610393        0.511044
H        -0.663990       -4.407054       -1.181006
C        -0.416996       -2.057498       -2.625963
H        -0.510379       -3.004545       -3.171595
H        -1.238171       -1.385954       -2.910959
H         0.534156       -1.574239       -2.888981
