# Supplementary material for: Theoretical studies on anhydride dynamic covalent bond exchange mechanisms
Source: Commun Chem. 2025 Nov 17;8:351. doi: 10.1038/s42004-025-01736-3 (PMC12624005; doi:10.1038/s42004-025-01736-3)
Supplement: Supplementary file 4 — Supplementary Data 1 [file 42004_2025_1736_MOESM4_ESM.zip › DFT_structures_and_IRC_movie/MAA_and_PNA/gas_def2/INT2'_c14.xyz]

48
INT2'_c14.log    Empirical formula: C3H4O    Energy(Hartree): -1150.327635
O         0.656544        0.710503        0.736852
O         0.494354        1.718776       -1.283643
O        -1.304613       -0.000147       -0.323300
C         1.052046        1.575230       -0.233045
C        -0.258210       -0.326907        0.545032
O         1.875480       -1.708622        1.471509
O         0.373788       -1.362113       -0.171415
O        -1.905811        1.761795        0.931252
C         1.444120       -1.982058        0.390415
C        -2.037743        1.113368       -0.064858
C        -2.973586        1.404080       -1.207045
H        -3.675752        2.171363       -0.857980
H        -2.342694        1.838934       -1.998873
C        -3.701443        0.161524       -1.732573
H        -4.351436        0.450180       -2.571209
H        -2.947837       -0.539712       -2.122883
C        -4.512299       -0.512539       -0.663435
H        -3.953216       -0.858200        0.215865
C        -5.830496       -0.696098       -0.706765
H        -6.420743       -0.362541       -1.565062
H        -6.365331       -1.187016        0.108147
C         2.003970       -3.011354       -0.556146
H         2.833727       -3.505909       -0.035168
H         1.221303       -3.755896       -0.764394
C         2.471077       -2.357167       -1.865944
H         1.608029       -1.904031       -2.374430
H         2.868574       -3.147079       -2.522456
C         3.523482       -1.315068       -1.618756
H         4.450514       -1.665145       -1.148896
C         3.385449       -0.019401       -1.901367
H         2.472238        0.370156       -2.361526
H         4.181310        0.696174       -1.685554
C         2.268318        2.321866        0.223579
C         2.657970        3.349565       -0.536278
H         2.094327        3.611728       -1.433507
H         3.538294        3.940626       -0.276870
C         2.954618        1.856202        1.473595
H         2.293558        1.974947        2.344291
H         3.191046        0.783777        1.404050
H         3.876374        2.426169        1.643621
C        -0.777469       -0.777157        1.912158
C        -1.628784       -1.803088        1.924658
H        -1.926731       -2.303682        0.999809
H        -2.044527       -2.172303        2.863335
C        -0.303756       -0.030989        3.118433
H        -0.553989        1.034103        3.014717
H        -0.776545       -0.433505        4.022629
H         0.787994       -0.124738        3.202354
