# Supplementary material for: Theoretical studies on anhydride dynamic covalent bond exchange mechanisms
Source: Commun Chem. 2025 Nov 17;8:351. doi: 10.1038/s42004-025-01736-3 (PMC12624005; doi:10.1038/s42004-025-01736-3)
Supplement: Supplementary file 4 — Supplementary Data 1 [file 42004_2025_1736_MOESM4_ESM.zip › DFT_structures_and_IRC_movie/MAA_and_PNA/gas_def2/INT1_c17.xyz]

48
INT1_c17.log    Empirical formula: C3H4O    Energy(Hartree): -1150.330712
O         0.684514       -1.393723        1.332007
O        -0.974622        0.096134        1.686551
O        -1.835809        0.822565       -1.408955
C        -1.392290       -1.793245        0.252325
C         3.025746       -1.391526        1.561483
C        -2.897211       -1.554406        0.363292
C         3.364470       -1.931670        0.154659
C        -0.595699       -0.906736        1.163723
C         1.762732       -0.576298        1.517031
C        -3.630506       -2.072566       -0.837555
C         2.556273       -3.128130       -0.258431
C        -4.553467       -3.032627       -0.817705
C         1.743658       -3.165899       -1.312664
H        -1.027288       -1.531649       -0.756961
H        -1.107913       -2.841058        0.424172
H         2.903703       -2.223773        2.270544
H         3.820182       -0.725431        1.917985
H        -3.290306       -2.015510        1.282492
H        -3.061382       -0.468754        0.448200
H         4.432019       -2.204017        0.157540
H         3.237696       -1.121728       -0.580383
H        -3.355325       -1.600982       -1.788555
H         2.668471       -4.021274        0.368295
H        -5.052886       -3.363237       -1.730274
H        -4.845267       -3.518479        0.117874
H         1.193799       -4.073035       -1.571599
H         1.587882       -2.279489       -1.933108
O         1.706738        0.617364        1.545149
O         0.788704       -0.000012       -1.276856
O        -0.067008        1.979588       -0.600120
C         2.217704        1.923827       -1.156813
C        -2.184953        2.449012        0.329501
C         0.933040        1.165495       -1.042008
C        -1.402511        1.631379       -0.646397
C         2.351554        3.205101       -0.389571
C        -1.431182        3.215337        1.375268
C         3.159796        1.393124       -1.942272
C        -3.514535        2.416078        0.197833
H         3.354335        3.629622       -0.521474
H         1.604643        3.939226       -0.723156
H         2.174756        3.012611        0.678536
H        -0.801561        3.990665        0.914969
H        -2.126904        3.691704        2.076838
H        -0.767085        2.531600        1.923129
H         4.122765        1.888549       -2.079701
H         2.976346        0.455538       -2.470987
H        -4.161151        2.975191        0.876381
H        -3.975385        1.820877       -0.593149
