# Supplementary material for: Theoretical studies on anhydride dynamic covalent bond exchange mechanisms
Source: Commun Chem. 2025 Nov 17;8:351. doi: 10.1038/s42004-025-01736-3 (PMC12624005; doi:10.1038/s42004-025-01736-3)
Supplement: Supplementary file 4 — Supplementary Data 1 [file 42004_2025_1736_MOESM4_ESM.zip › DFT_structures_and_IRC_movie/MAA_and_PNA/gas_def2/INT3_c4.xyz]

48
INT3_c4.xyz    Empirical formula: C18H24O6    Energy(Hartree): -1150.332937    
O        1.3037250000    0.4650800000    1.1864490000
O       -1.9095050000   -1.7691860000   -1.4736550000
O        0.1553840000    1.9052360000   -0.1333390000
C       -1.5554820000   -2.0016660000   -0.3580250000
C        1.2252560000    1.5156140000    0.6201500000
O       -0.2295460000   -2.1271290000   -0.0034300000
O        0.5973650000   -0.6206790000   -1.4734000000
O       -1.3901290000    0.5206440000    0.7616970000
C        0.7765780000   -1.4980770000   -0.6831470000
C       -1.0386130000    1.2063510000   -0.1469540000
C       -1.7920230000    1.4515000000   -1.4226300000
H       -1.5894640000    2.4768230000   -1.7649730000
H       -1.3323750000    0.7615370000   -2.1500110000
C       -3.2851680000    1.1641910000   -1.2644200000
H       -3.7431390000    1.1629180000   -2.2649990000
H       -3.4058970000    0.1540790000   -0.8491570000
C       -3.9705710000    2.1691080000   -0.3827390000
H       -4.0840540000    3.1813560000   -0.7896980000
C       -4.4051040000    1.9098310000    0.8494180000
H       -4.2843110000    0.9129550000    1.2834190000
H       -4.8815200000    2.6777160000    1.4620800000
C        2.1116050000   -2.0419990000   -0.2574160000
H        2.1411310000   -1.9946160000    0.8411960000
H        2.1360530000   -3.1113350000   -0.5265430000
C        3.2717330000   -1.2723930000   -0.8788520000
H        3.2099630000   -0.2162580000   -0.5756150000
H        3.1609310000   -1.2935510000   -1.9752280000
C        4.6032230000   -1.8395450000   -0.4839590000
H        4.7761370000   -2.8935640000   -0.7336460000
C        5.5615960000   -1.1590770000    0.1422940000
H        5.4236490000   -0.1064220000    0.4057170000
H        6.5137270000   -1.6228830000    0.4060720000
C       -2.4421970000   -2.2538940000    0.8204270000
C       -3.7433020000   -2.4167930000    0.5610630000
H       -4.1086700000   -2.3744390000   -0.4669330000
H       -4.4601600000   -2.5932940000    1.3651110000
C       -1.8175240000   -2.2869100000    2.1830200000
H       -1.2564960000   -1.3571190000    2.3526090000
H       -2.5878010000   -2.3979620000    2.9561680000
H       -1.1052330000   -3.1203330000    2.2651720000
C        2.2958180000    2.5654500000    0.5929400000
C        3.4073020000    2.2977000000    1.2859880000
H        3.4963350000    1.3580620000    1.8350680000
H        4.2365050000    3.0068700000    1.3183970000
C        2.0575440000    3.8199920000   -0.1949060000
H        1.1636990000    4.3452920000    0.1704120000
H        2.9214260000    4.4914390000   -0.1194160000
H        1.8771930000    3.5846920000   -1.2532860000
