# Supplementary material for: Theoretical studies on anhydride dynamic covalent bond exchange mechanisms
Source: Commun Chem. 2025 Nov 17;8:351. doi: 10.1038/s42004-025-01736-3 (PMC12624005; doi:10.1038/s42004-025-01736-3)
Supplement: Supplementary file 4 — Supplementary Data 1 [file 42004_2025_1736_MOESM4_ESM.zip › DFT_structures_and_IRC_movie/MAA_and_PNA/gas_def2/INT1_c13.xyz]

48
INT1_c13.log    Empirical formula: C3H4O    Energy(Hartree): -1150.330759
O         0.291770       -1.612304        0.924065
O        -1.333097       -0.055720        1.127004
O        -1.399395        1.330805       -1.790814
C        -1.502149       -1.698429       -0.626425
C         2.502458       -1.857378        1.686678
C        -2.983845       -1.365497       -0.798229
C         3.145598       -2.191626        0.322846
C        -0.888874       -1.003457        0.554024
C         1.328116       -0.936079        1.500715
C        -3.830091       -1.876566        0.332325
C         2.405514       -3.227709       -0.473450
C        -4.776389       -2.806478        0.211672
C         1.869322       -3.019069       -1.674357
H        -0.913134       -1.338897       -1.487889
H        -1.317996       -2.778506       -0.533264
H         2.171846       -2.779019        2.188370
H         3.218347       -1.332070        2.329690
H        -3.078876       -0.271050       -0.872422
H        -3.334665       -1.790128       -1.749785
H         4.165722       -2.556146        0.523641
H         3.242152       -1.265478       -0.264599
H        -3.627810       -1.440356        1.317288
H         2.322486       -4.218562       -0.010485
H        -5.358011       -3.144859        1.071265
H        -5.006983       -3.257617       -0.757894
H         1.357155       -3.819523       -2.212232
H         1.906954       -2.031675       -2.142138
O         1.321851        0.235841        1.736465
O         1.050822        0.163768       -1.288437
O         0.244877        2.096970       -0.439523
C         2.580832        1.855981       -0.543968
C        -1.976791        2.637183        0.147056
C         1.240344        1.250614       -0.821187
C        -1.076014        1.925718       -0.809542
C         2.656928        2.973253        0.453206
C        -1.401275        3.085157        1.457500
C         3.619894        1.348370       -1.213967
C        -3.243766        2.804263       -0.242982
H         2.064474        3.835933        0.117285
H         2.238472        2.637112        1.412945
H         3.697255        3.288606        0.599800
H        -0.924409        2.231207        1.959586
H        -0.627842        3.851769        1.303504
H        -2.188263        3.497733        2.100684
H         4.628677        1.739740       -1.069492
H         3.473793        0.536545       -1.929453
H        -3.970001        3.302656        0.401483
H        -3.572835        2.438189       -1.217452
