# Supplementary material for: Theoretical studies on anhydride dynamic covalent bond exchange mechanisms
Source: Commun Chem. 2025 Nov 17;8:351. doi: 10.1038/s42004-025-01736-3 (PMC12624005; doi:10.1038/s42004-025-01736-3)
Supplement: Supplementary file 4 — Supplementary Data 1 [file 42004_2025_1736_MOESM4_ESM.zip › DFT_structures_and_IRC_movie/MAA_and_PNA/gas_def2/INT2'_c10.xyz]

48
INT2'_c10.log    Empirical formula: C3H4O    Energy(Hartree): -1150.327798
O        -0.148984        0.006685        0.758033
O         0.631943        1.316395       -0.917958
O        -1.418640       -1.082264       -0.805881
C         0.261203        1.183772        0.211921
C        -0.290433       -1.176641        0.031109
O         2.321065       -1.217994        0.667725
O         0.731163       -1.354361       -0.910788
O        -2.816293       -0.856106        0.946934
C         2.011995       -1.241534       -0.488753
C        -2.634425       -0.905438       -0.234801
C        -3.696135       -0.700691       -1.284505
H        -3.310210       -1.014148       -2.262715
H        -4.561398       -1.322739       -1.018805
C        -4.098151        0.784068       -1.300522
H        -4.863109        0.926316       -2.080341
H        -4.556664        1.042368       -0.334303
C        -2.918932        1.677745       -1.558184
H        -2.349025        1.485353       -2.474883
C        -2.507823        2.640544       -0.733465
H        -3.038738        2.854839        0.199286
H        -1.628213        3.243995       -0.963450
C         2.958472       -1.135947       -1.656444
H         3.158840       -2.159550       -2.012519
H         2.433793       -0.608001       -2.464914
C         4.251232       -0.427688       -1.248227
H         4.975618       -0.517861       -2.072194
H         4.676324       -0.934887       -0.370307
C         4.013158        1.022782       -0.932818
H         3.708694        1.656490       -1.773922
C         4.103889        1.554761        0.284812
H         4.373087        0.940520        1.148339
H         3.902517        2.613287        0.460527
C         0.194858        2.262912        1.249774
C         0.766546        3.428837        0.935131
H         1.247872        3.554361       -0.036854
H         0.763700        4.266947        1.634580
C        -0.495106        1.956486        2.546231
H        -0.557368        2.853974        3.173953
H        -1.506659        1.566307        2.359531
H         0.046268        1.171501        3.093777
C        -0.373876       -2.344492        1.015162
C        -0.525203       -3.561716        0.494459
H        -0.590673       -3.711915       -0.585799
H        -0.585584       -4.440331        1.138386
C        -0.261972       -2.036085        2.474515
H        -1.073170       -1.357690        2.773085
H        -0.321590       -2.960472        3.062095
H         0.697874       -1.537567        2.670570
