# Supplementary material for: Theoretical studies on anhydride dynamic covalent bond exchange mechanisms
Source: Commun Chem. 2025 Nov 17;8:351. doi: 10.1038/s42004-025-01736-3 (PMC12624005; doi:10.1038/s42004-025-01736-3)
Supplement: Supplementary file 4 — Supplementary Data 1 [file 42004_2025_1736_MOESM4_ESM.zip › DFT_structures_and_IRC_movie/MAA_and_PNA/gas_def2/TS2b_c13.xyz]

48
TS2b_c13.log    Empirical formula: C3H4O    Energy(Hartree): -1150.27806
O        -1.138559        0.255537        0.296528
O        -2.520366       -1.212392       -1.180176
O         0.811317        1.281011       -0.144672
C        -2.081992       -1.210779       -0.071760
C        -0.312102        0.584149       -0.612429
O        -0.799186       -2.137543        0.119764
O         0.453290       -0.808799       -1.164877
O         1.335662       -0.284385        1.398744
C         0.271935       -1.863177       -0.502933
C         1.520413        0.793515        0.903280
C        -0.782987        1.190080       -1.910338
H         0.093834        1.367403       -2.546807
H        -1.424677        0.436497       -2.386086
C         1.372641       -2.882421       -0.440711
H         1.603152       -2.994926        0.631202
H         0.941310       -3.840124       -0.767500
C         2.617044       -2.512321       -1.249145
H         2.329783       -2.268759       -2.282362
H         3.258140       -3.407254       -1.293405
C        -1.571604        2.483291       -1.679049
H        -0.954178        3.224042       -1.146835
H        -1.786471        2.908641       -2.673684
C         3.410878       -1.378151       -0.662926
H         3.750922       -1.511544        0.371271
C         3.718627       -0.253469       -1.306425
H         3.375250       -0.074985       -2.329290
H         4.318741        0.524862       -0.829764
C        -2.871109        2.271581       -0.952100
H        -3.451802        1.394679       -1.262604
C        -3.340652        3.063319        0.009051
H        -2.774001        3.931110        0.358629
H        -4.301743        2.866664        0.487140
C        -2.828688       -1.313410        1.224830
C        -4.158414       -1.332264        1.123726
H        -4.636179       -1.289891        0.143490
H        -4.787685       -1.389633        2.013846
C         2.581201        1.764748        1.323929
C         3.357784        1.396619        2.347226
H         3.196587        0.434059        2.835961
H         4.154893        2.046166        2.713572
C        -2.052189       -1.377160        2.504317
H        -1.481243       -2.315145        2.559891
H        -1.327061       -0.553719        2.544365
H        -2.728457       -1.321056        3.366576
C         2.702231        3.060666        0.577350
H         3.519280        3.667521        0.986463
H         2.890371        2.875598       -0.490206
H         1.765875        3.633462        0.638306
