# Supplementary material for: Theoretical studies on anhydride dynamic covalent bond exchange mechanisms
Source: Commun Chem. 2025 Nov 17;8:351. doi: 10.1038/s42004-025-01736-3 (PMC12624005; doi:10.1038/s42004-025-01736-3)
Supplement: Supplementary file 4 — Supplementary Data 1 [file 42004_2025_1736_MOESM4_ESM.zip › DFT_structures_and_IRC_movie/MAA_and_PNA/gas_def2/PRD_c20.xyz]

24
PRD_c20.log    Empirical formula: C3H4O    Energy(Hartree): -575.152782
O         1.779902       -2.254973       -0.144686
O         0.174126       -0.862014        0.578632
C         2.426365       -0.000609        0.411836
C         1.987158        1.288292       -0.305558
C         1.493801       -1.163612        0.213994
C         0.868387        2.027777        0.373595
C        -0.232050        2.471013       -0.233545
H         3.413231       -0.331492        0.066896
H         2.490671        0.184567        1.497472
H         1.714632        1.066029       -1.347886
H         2.868180        1.949775       -0.336552
H         1.004228        2.224654        1.444497
H        -0.995102        3.031031        0.310741
H        -0.407901        2.278400       -1.295714
O        -0.351132       -0.547539       -1.575518
C        -2.071088       -0.321565        0.093283
C        -0.694576       -0.585097       -0.427991
C        -2.272461       -0.283511        1.578834
C        -3.027282       -0.127460       -0.819301
H        -1.632693        0.489942        2.029337
H        -3.320266       -0.069107        1.822168
H        -1.985508       -1.241074        2.035777
H        -4.058349        0.073364       -0.522628
H        -2.783808       -0.171254       -1.882412
