# Supplementary material for: Theoretical studies on anhydride dynamic covalent bond exchange mechanisms
Source: Commun Chem. 2025 Nov 17;8:351. doi: 10.1038/s42004-025-01736-3 (PMC12624005; doi:10.1038/s42004-025-01736-3)
Supplement: Supplementary file 4 — Supplementary Data 1 [file 42004_2025_1736_MOESM4_ESM.zip › DFT_structures_and_IRC_movie/MAA_and_PNA/gas_def2/TS2b_c12.xyz]

48
TS2b_c12.log    Empirical formula: C3H4O    Energy(Hartree): -1150.277524
O         0.516614        0.894217        0.352563
O        -1.429532        2.157109       -0.605305
O         1.746561       -0.723544       -0.596418
C        -1.141230        1.586860        0.402083
C         0.775495        0.271661       -0.727591
O        -1.788252        0.158753        0.534631
O        -0.548933       -0.693252       -1.121350
O         0.668067       -1.816294        1.059392
C        -1.498775       -0.755821       -0.302206
C         1.663157       -1.623655        0.416308
C         0.985523        1.031241       -2.018688
H         1.343709        0.329853       -2.785179
H         0.006215        1.424006       -2.317816
C        -2.352360       -1.988037       -0.282524
H        -2.285208       -2.451286       -1.275905
H        -1.843560       -2.659291        0.429839
C        -3.799735       -1.720288        0.134775
H        -3.795797       -1.282467        1.144760
H        -4.337720       -2.677332        0.190558
C         1.952707        2.200587       -1.802786
H         2.004107        2.770109       -2.744393
H         1.523925        2.866471       -1.039654
C        -4.499470       -0.790852       -0.817158
H        -4.075381        0.216948       -0.906717
C        -5.564796       -1.118128       -1.545963
H        -6.015185       -2.112707       -1.478792
H        -6.028147       -0.403917       -2.228831
C         3.336027        1.780966       -1.396839
H         3.891761        1.172106       -2.120945
C         3.904096        2.084558       -0.230603
H         3.367562        2.671804        0.519675
H         4.916654        1.756623        0.014522
C        -1.092248        2.132298        1.798583
C        -1.328433        3.439569        1.916283
H        -1.551438        4.039045        1.032118
H        -1.302043        3.929085        2.891616
C         2.961282       -2.352085        0.585739
C         2.994764       -3.306690        1.520014
H         2.103706       -3.524121        2.111428
H         3.905017       -3.878151        1.710485
C        -0.786910        1.197192        2.928896
H        -1.605804        0.475595        3.062870
H         0.120097        0.620351        2.704833
H        -0.651903        1.755748        3.863639
C         4.118668       -1.955632       -0.283069
H         5.011873       -2.537735       -0.025197
H         3.880728       -2.115533       -1.344677
H         4.334058       -0.883566       -0.167849
