# Supplementary material for: Theoretical studies on anhydride dynamic covalent bond exchange mechanisms
Source: Commun Chem. 2025 Nov 17;8:351. doi: 10.1038/s42004-025-01736-3 (PMC12624005; doi:10.1038/s42004-025-01736-3)
Supplement: Supplementary file 4 — Supplementary Data 1 [file 42004_2025_1736_MOESM4_ESM.zip › DFT_structures_and_IRC_movie/MAA_and_PNA/gas_def2/INT2'_c11.xyz]

48
INT2'_c11.log    Empirical formula: C3H4O    Energy(Hartree): -1150.327154
O        -0.540912        0.497650        0.945990
O         0.352736       -1.528124        0.494804
O         1.265284        0.851169       -0.479938
C        -0.354804       -0.830062        1.164045
C        -0.079903        1.133406       -0.209364
O        -2.749150        1.233599       -0.645867
O        -0.708443        0.574548       -1.336085
O         1.936293        1.675611        1.499836
C        -2.059445        0.666310       -1.441346
C         2.196139        1.134013        0.465145
C         3.544659        0.631279        0.028251
H         3.775801        1.061680       -0.957591
H         4.280786        0.994809        0.756567
C         3.559899       -0.903614       -0.069308
H         3.296558       -1.320076        0.917069
H         2.775761       -1.232458       -0.765710
C         4.902922       -1.416888       -0.497289
H         5.747559       -1.171867        0.158065
C         5.125580       -2.122693       -1.604480
H         4.307084       -2.383711       -2.281020
H         6.126476       -2.468059       -1.869713
C        -2.533806       -0.096778       -2.648321
H        -3.590164        0.159274       -2.800814
H        -1.952665        0.224412       -3.524025
C        -2.356974       -1.608357       -2.424155
H        -1.291800       -1.833701       -2.264369
H        -2.672605       -2.126785       -3.343824
C        -3.164992       -2.104080       -1.259112
H        -4.235663       -1.867043       -1.278533
C        -2.667069       -2.786782       -0.228162
H        -1.602263       -3.030053       -0.170226
H        -3.306122       -3.122638        0.591055
C        -1.154731       -1.267156        2.352289
C        -0.867714       -2.469359        2.859433
H        -0.080354       -3.079755        2.412955
H        -1.409850       -2.861582        3.721876
C        -2.215098       -0.337896        2.864495
H        -1.767672        0.597845        3.229043
H        -2.903194       -0.063798        2.050451
H        -2.780551       -0.807548        3.678724
C        -0.330643        2.635774       -0.067023
C         0.038565        3.406285       -1.089659
H         0.495348        2.979089       -1.985681
H        -0.107099        4.486894       -1.054731
C        -0.953764        3.122983        1.202546
H        -0.320045        2.839903        2.054705
H        -1.064384        4.213946        1.174529
H        -1.940316        2.657289        1.333369
