# Supplementary material for: Theoretical studies on anhydride dynamic covalent bond exchange mechanisms
Source: Commun Chem. 2025 Nov 17;8:351. doi: 10.1038/s42004-025-01736-3 (PMC12624005; doi:10.1038/s42004-025-01736-3)
Supplement: Supplementary file 4 — Supplementary Data 1 [file 42004_2025_1736_MOESM4_ESM.zip › DFT_structures_and_IRC_movie/MAA_and_PNA/gas_def2/INT1_c12.xyz]

48
INT1_c12.log    Empirical formula: C3H4O    Energy(Hartree): -1150.330759
O         0.292706       -1.612439        0.923154
O        -1.332974       -0.056620        1.125519
O        -1.400358        1.330921       -1.790407
C        -1.501230       -1.700154       -0.627203
C         2.503110       -1.856536        1.687002
C        -2.982946       -1.367414       -0.799371
C         3.147056       -2.190418        0.323471
C        -0.888145       -1.004248        0.552819
C         1.328351       -0.935823        1.500637
C        -3.829252       -1.877213        0.331714
C         2.408464       -3.227564       -0.472841
C        -4.774754       -2.808084        0.212182
C         1.870490       -3.019159       -1.672993
H        -0.912344       -1.341780       -1.489245
H        -1.317241       -2.780173       -0.532891
H         2.172769       -2.778340        2.188585
H         3.218395       -1.330837        2.330368
H        -3.077960       -0.273057       -0.874832
H        -3.333720       -1.793164       -1.750451
H         4.167563       -2.553648        0.524625
H         3.242680       -1.264290       -0.264156
H        -3.627672       -1.439261        1.316036
H         2.328115       -4.218950       -0.010554
H        -5.356430       -3.145562        1.072094
H        -5.004627       -3.260953       -0.756748
H         1.359445       -3.820282       -2.210936
H         1.905421       -2.031271       -2.139950
O         1.321308        0.235988        1.736895
O         1.050217        0.164446       -1.287614
O         0.243729        2.097562       -0.439192
C         2.579781        1.857657       -0.544617
C        -1.978122        2.636413        0.147958
C         1.239430        1.251606       -0.820950
C        -1.077156        1.925707       -0.809008
C         2.655850        2.975926        0.451426
C        -1.402573        3.084285        1.458425
C         3.618818        1.349849       -1.214507
C        -3.245249        2.802976       -0.241794
H         2.062579        3.837871        0.115058
H         2.238406        2.640743        1.411952
H         3.696071        3.292159        0.596883
H        -0.924473        2.230647        1.959861
H        -0.630112        3.851907        1.304532
H        -2.189767        3.495605        2.102160
H         4.627497        1.741730       -1.070702
H         3.472770        0.537394       -1.929283
H        -3.971631        3.300757        0.402975
H        -3.574308        2.437063       -1.216327
