# Supplementary material for: Theoretical studies on anhydride dynamic covalent bond exchange mechanisms
Source: Commun Chem. 2025 Nov 17;8:351. doi: 10.1038/s42004-025-01736-3 (PMC12624005; doi:10.1038/s42004-025-01736-3)
Supplement: Supplementary file 4 — Supplementary Data 1 [file 42004_2025_1736_MOESM4_ESM.zip › DFT_structures_and_IRC_movie/MAA_and_PNA/gas_def2/TS1-4m.xyz]

48
TS1-4m.log    Empirical formula: C3H4O    Energy(Hartree): -1150.247112
O         0.532538       -0.042073       -1.382611
O        -0.003287        2.160856       -1.574138
O        -0.691186       -1.821871       -1.099440
C         2.314390        1.582670       -1.321287
C        -1.932346        0.168934       -1.535570
C         3.186934        0.370733       -1.014042
C        -3.164087       -0.649431       -1.157240
C         0.836083        1.338533       -1.419757
C        -0.667219       -0.582995       -1.270498
C         4.636496        0.742399       -0.899605
C        -4.426723        0.129358       -1.384571
C         5.346038        0.644809        0.223449
C        -5.319987        0.413846       -0.438338
H         2.604284        2.076914       -2.263750
H         2.415588        2.334385       -0.525284
H        -1.925312        0.461972       -2.600820
H        -1.890618        1.114040       -0.979961
H         2.823202       -0.063007       -0.073605
H         3.056740       -0.382320       -1.808982
H        -3.071404       -0.937605       -0.099095
H        -3.178524       -1.579541       -1.746760
H         5.120935        1.127565       -1.805287
H        -4.604020        0.483346       -2.407544
H         6.398151        0.933032        0.262452
H         4.888095        0.276412        1.145892
H        -6.223889        0.983871       -0.660507
H        -5.175344        0.078636        0.592554
O        -0.799425       -0.339055        1.035624
O         1.084257        0.842005        1.223039
O        -1.242419       -2.916115        0.954453
C        -0.974462        1.838881        1.926347
C         1.125438       -2.364883        0.709866
C        -0.133774        0.702480        1.369150
C        -0.334191       -2.365048        0.511281
C        -2.445191        1.587578        2.088607
C         1.537483       -2.225125        2.146892
C        -0.368239        2.989151        2.230168
C         1.936799       -2.581281       -0.325732
H        -2.946177        2.447822        2.551464
H        -2.920378        1.387215        1.115339
H        -2.616028        0.691697        2.702778
H         1.440029       -1.170117        2.440307
H         0.906465       -2.840867        2.802253
H         2.584210       -2.532515        2.261787
H        -0.925651        3.840928        2.626479
H         0.709064        3.084869        2.084638
H         3.010078       -2.692192       -0.159554
H         1.556025       -2.638175       -1.344925
