# Supplementary material for: Theoretical studies on anhydride dynamic covalent bond exchange mechanisms
Source: Commun Chem. 2025 Nov 17;8:351. doi: 10.1038/s42004-025-01736-3 (PMC12624005; doi:10.1038/s42004-025-01736-3)
Supplement: Supplementary file 4 — Supplementary Data 1 [file 42004_2025_1736_MOESM4_ESM.zip › DFT_structures_and_IRC_movie/MAA_and_PNA/gas_def2/INT3_c5.xyz]

48
INT3_c5.xyz    Empirical formula: C18H24O6    Energy(Hartree): -1150.332802    
O        1.2337380000    0.6795950000    1.2727830000
O       -1.6991900000   -1.8875450000   -1.4710680000
O        0.0098960000    1.9670910000   -0.1349620000
C       -1.3924440000   -2.0746820000   -0.3330710000
C        1.0841470000    1.6980130000    0.6634930000
O       -0.0838630000   -2.0955720000    0.0970830000
O        0.7180550000   -0.5620860000   -1.3599140000
O       -1.4402470000    0.4709840000    0.7412960000
C        0.9128390000   -1.4059440000   -0.5377130000
C       -1.1158670000    1.1643290000   -0.1717940000
C       -1.8373980000    1.3121820000   -1.4805570000
H       -1.7003840000    2.3391510000   -1.8491430000
H       -1.2997800000    0.6373890000   -2.1677780000
C       -3.3095780000    0.9160220000   -1.3670930000
H       -3.7277730000    0.8525680000   -2.3829870000
H       -3.3702580000   -0.0885300000   -0.9262370000
C       -4.1011010000    1.8898370000   -0.5412620000
H       -4.2712970000    2.8802220000   -0.9809710000
C       -4.5647430000    1.6312620000    0.6804130000
H       -4.3904370000    0.6573980000    1.1472060000
H       -5.1196590000    2.3777380000    1.2521130000
C        2.2536580000   -1.8373230000   -0.0137640000
H        2.2076050000   -1.7342530000    1.0812300000
H        2.3698520000   -2.9129710000   -0.2234910000
C        3.3982210000   -1.0215650000   -0.6043550000
H        3.2025350000    0.0429770000   -0.3951780000
H        3.4112870000   -1.1319670000   -1.6986700000
C        4.7239300000   -1.4153920000   -0.0231850000
H        4.8224690000   -1.3081120000    1.0641330000
C        5.7556930000   -1.8843340000   -0.7226280000
H        5.6934700000   -2.0083590000   -1.8074330000
H        6.6964120000   -2.1558400000   -0.2402960000
C       -2.3241980000   -2.3720050000    0.7994770000
C       -3.5927860000   -2.6366420000    0.4717950000
H       -3.9008880000   -2.6395950000   -0.5756370000
H       -4.3394040000   -2.8526280000    1.2382420000
C       -1.7779250000   -2.3348730000    2.1952440000
H       -2.5807890000   -2.4905650000    2.9264060000
H       -1.0116700000   -3.1108580000    2.3345890000
H       -1.2984060000   -1.3625880000    2.3761630000
C        2.0610080000    2.8351600000    0.6237060000
C        3.1832490000    2.6807690000    1.3332650000
H        3.3478570000    1.7660200000    1.9058500000
H        3.9485800000    3.4585860000    1.3552270000
C        1.7272830000    4.0456040000   -0.1981050000
H        0.7847270000    4.4988830000    0.1403080000
H        2.5276860000    4.7918720000   -0.1254720000
H        1.5872230000    3.7712080000   -1.2531060000
