# Supplementary material for: Theoretical studies on anhydride dynamic covalent bond exchange mechanisms
Source: Commun Chem. 2025 Nov 17;8:351. doi: 10.1038/s42004-025-01736-3 (PMC12624005; doi:10.1038/s42004-025-01736-3)
Supplement: Supplementary file 4 — Supplementary Data 1 [file 42004_2025_1736_MOESM4_ESM.zip › DFT_structures_and_IRC_movie/MAA_and_PNA/gas_def2/INT3_c7.xyz]

48
INT3_c7.xyz    Empirical formula: C18H24O6    Energy(Hartree): -1150.333207    
O        1.1841260000    0.8209730000    1.4951470000
O       -1.5090110000   -1.9764900000   -1.2938630000
O        0.1732540000    1.9598730000   -0.1838010000
C       -1.3549660000   -2.0482180000   -0.1127470000
C        1.1364760000    1.7670340000    0.7651500000
O       -0.1118270000   -2.0599990000    0.4817200000
O        0.9258850000   -0.7115420000   -1.0066300000
O       -1.4157340000    0.6001190000    0.6735610000
C        0.9840640000   -1.4718730000   -0.0864450000
C       -0.9656250000    1.1804210000   -0.2649120000
C       -1.5275320000    1.1958070000   -1.6577650000
H       -1.3095770000    2.1697810000   -2.1193600000
H       -0.9428630000    0.4325430000   -2.1984370000
C       -3.0175850000    0.8542400000   -1.6746280000
H       -3.3205190000    0.6883270000   -2.7194590000
H       -3.1676180000   -0.0923390000   -1.1374980000
C       -3.8583100000    1.9351300000   -1.0568590000
H       -3.9392760000    2.8742120000   -1.6178470000
C       -4.4658410000    1.8269220000    0.1236100000
H       -4.3827000000    0.9069580000    0.7097010000
H       -5.0520450000    2.6467800000    0.5433400000
C        2.2283900000   -1.8801840000    0.6528150000
H        2.0527680000   -1.6074620000    1.7040720000
H        2.2997000000   -2.9788940000    0.6131730000
C        3.4899680000   -1.2115090000    0.1112050000
H        4.3217640000   -1.4105830000    0.8027320000
H        3.3229780000   -0.1218560000    0.1047960000
C        3.8612740000   -1.6777860000   -1.2683850000
H        3.1333320000   -1.4652260000   -2.0580790000
C        4.9870360000   -2.3254270000   -1.5646660000
H        5.7329120000   -2.5494940000   -0.7962630000
H        5.2066870000   -2.6500930000   -2.5834340000
C       -2.4321330000   -2.1964540000    0.9151650000
C       -3.6593500000   -2.4612370000    0.4561840000
H       -3.8339610000   -2.5692560000   -0.6161530000
H       -4.5040020000   -2.5734170000    1.1384650000
C       -2.0642500000   -2.0234560000    2.3582860000
H       -2.9577140000   -2.0812500000    2.9921570000
H       -1.3507370000   -2.7978750000    2.6742250000
H       -1.5758280000   -1.0489310000    2.4985520000
C        2.1390420000    2.8814710000    0.7227900000
C        3.1564040000    2.7997190000    1.5857960000
H        3.2230890000    1.9561070000    2.2752170000
H        3.9311270000    3.5678240000    1.6188700000
C        1.9434320000    3.9917640000   -0.2676860000
H        0.9773520000    4.4911950000   -0.1076790000
H        2.7468940000    4.7328510000   -0.1776890000
H        1.9317340000    3.5984370000   -1.2939230000
