# Supplementary material for: Theoretical studies on anhydride dynamic covalent bond exchange mechanisms
Source: Commun Chem. 2025 Nov 17;8:351. doi: 10.1038/s42004-025-01736-3 (PMC12624005; doi:10.1038/s42004-025-01736-3)
Supplement: Supplementary file 4 — Supplementary Data 1 [file 42004_2025_1736_MOESM4_ESM.zip › DFT_structures_and_IRC_movie/MAA_and_PNA/gas_def2/TS2a_c2.xyz]

48
TS2a_c2.log    Empirical formula: C3H4O    Energy(Hartree): -1150.278494
O         0.613806       -0.129654       -0.094986
O         1.675357        1.492745       -1.669596
O        -1.317231       -1.242534       -0.317887
C         1.425594        1.401192       -0.506390
C        -0.340390       -0.429014       -0.883019
O         0.189085        2.257865       -0.035478
O        -1.261072        0.972130       -1.152584
O        -1.718744        0.133836        1.428221
C        -0.975916        1.997783       -0.481579
C        -1.825585       -0.940273        0.909838
C        -0.060936       -0.863459       -2.304570
H        -1.002565       -1.206988       -2.755212
H         0.295999        0.021653       -2.843983
C         2.386991        1.445085        0.648844
H         2.767364        2.478279        0.695281
H         1.846898        1.231348        1.578508
C         3.528087        0.454428        0.421899
H         3.969940        0.663332       -0.566155
H         3.108646       -0.562051        0.386242
C         1.023290       -1.945835       -2.337339
H         1.234251       -2.173483       -3.394566
H         1.945133       -1.528956       -1.905029
C         4.580067        0.546375        1.487066
H         5.092694        1.511855        1.577772
C         4.912465       -0.441379        2.316216
H         4.419870       -1.416115        2.258738
H         5.685714       -0.314055        3.076000
C         0.645239       -3.210295       -1.621921
H        -0.245979       -3.730505       -1.994700
C         1.303464       -3.716050       -0.579932
H         2.186923       -3.214936       -0.174565
H         0.986959       -4.644024       -0.098905
C        -2.027081        3.007780       -0.184912
C        -3.274643        2.749724       -0.588410
H        -3.505315        1.825613       -1.119783
H        -4.083019        3.456208       -0.391519
C        -2.555702       -2.116810        1.482221
C        -3.165593       -1.928488        2.655942
H        -3.118927       -0.954014        3.145195
H        -3.712223       -2.737396        3.144136
C        -1.592257        4.230567        0.566301
H        -1.179509        3.947865        1.545085
H        -0.796322        4.759612        0.023504
H        -2.438971        4.910741        0.716502
C        -2.540090       -3.407487        0.716917
H        -1.505369       -3.731545        0.533750
H        -3.075126       -4.189964        1.268937
H        -3.008682       -3.280648       -0.269790
