# Supplementary material for: Theoretical studies on anhydride dynamic covalent bond exchange mechanisms
Source: Commun Chem. 2025 Nov 17;8:351. doi: 10.1038/s42004-025-01736-3 (PMC12624005; doi:10.1038/s42004-025-01736-3)
Supplement: Supplementary file 4 — Supplementary Data 1 [file 42004_2025_1736_MOESM4_ESM.zip › DFT_structures_and_IRC_movie/MAA_and_PNA/gas_def2/INT1_c10.xyz]

48
INT1_c10.log    Empirical formula: C3H4O    Energy(Hartree): -1150.332524
O        -0.631003        1.496031        1.212820
O         1.118899        0.130555        1.618391
O         2.081702       -0.654768       -1.428709
C         1.427837        1.987032        0.117547
C        -2.918065        1.336171        1.840518
C         2.943254        1.862912        0.271293
C        -3.924491        1.088448        0.703573
C         0.680144        1.085438        1.054554
C        -1.628964        0.618025        1.531627
C         3.666471        2.380969       -0.935679
C        -3.479184        1.704474       -0.592040
C         4.520480        3.402979       -0.937680
C        -4.201724        2.569088       -1.303004
H         1.110626        1.653194       -0.885847
H         1.069473        3.018853        0.238047
H        -2.730248        2.408171        1.975588
H        -3.305186        0.911818        2.777517
H         3.279778        2.390284        1.177223
H         3.181836        0.796624        0.408456
H        -4.909871        1.481064        0.993354
H        -4.023211       -0.003567        0.579711
H         3.446364        1.852686       -1.871052
H        -2.485127        1.408190       -0.951903
H         5.017071        3.729800       -1.853125
H         4.756380        3.945967       -0.017882
H        -3.827490        2.987649       -2.239060
H        -5.195158        2.887065       -0.973083
O        -1.512615       -0.570811        1.489903
O        -0.579737        0.024068       -1.338885
O         0.374837       -1.881312       -0.588659
C        -1.913813       -1.960645       -1.134328
C         2.508757       -2.195630        0.368437
C        -0.668115       -1.136786       -1.057573
C         1.687812       -1.460174       -0.641278
C        -1.958871       -3.246101       -0.363118
C         1.792281       -2.975133        1.430501
C        -2.909311       -1.478054       -1.884820
C         3.835129       -2.081593        0.250598
H        -1.768132       -3.043627        0.700763
H        -2.939932       -3.724836       -0.471007
H        -1.181612       -3.940005       -0.713170
H         1.082356       -2.317218        1.951915
H         1.214665       -3.800014        0.988546
H         2.508064       -3.387746        2.152006
H        -3.849669       -2.023538       -1.986407
H        -2.799784       -0.529770       -2.413848
H         4.507316       -2.576406        0.953819
H         4.267055       -1.483249       -0.554222
