# Supplementary material for: Theoretical studies on anhydride dynamic covalent bond exchange mechanisms
Source: Commun Chem. 2025 Nov 17;8:351. doi: 10.1038/s42004-025-01736-3 (PMC12624005; doi:10.1038/s42004-025-01736-3)
Supplement: Supplementary file 4 — Supplementary Data 1 [file 42004_2025_1736_MOESM4_ESM.zip › DFT_structures_and_IRC_movie/MAA_and_PNA/gas_def2/INT2'_c13.xyz]

48
INT2'_c13.log    Empirical formula: C3H4O    Energy(Hartree): -1150.328556
O        -0.320001       -0.051674        0.876082
O         0.834873       -1.454300       -0.476793
O         0.740445        1.181398       -0.807168
C         0.146713       -1.265944        0.485974
C        -0.338047        1.096477        0.079326
O        -2.932737        0.971759        0.845506
O        -1.417450        1.002250       -0.820977
O         2.226620        1.066362        0.870650
C        -2.678861        0.936584       -0.322384
C         1.993060        1.075733       -0.303961
C         3.001058        0.969924       -1.415324
H         2.644158        0.178918       -2.091861
H         2.958591        1.914276       -1.981110
C         4.408917        0.682864       -0.897134
H         5.131253        0.811265       -1.716117
H         4.650323        1.425552       -0.119755
C         4.537076       -0.699890       -0.322580
H         3.867437       -0.935071        0.511366
C         5.384365       -1.624738       -0.770032
H         6.063766       -1.418536       -1.602287
H         5.432736       -2.618000       -0.320088
C        -3.674084        0.783113       -1.443201
H        -4.668970        0.744205       -0.981434
H        -3.616611        1.676324       -2.083237
C        -3.384426       -0.478450       -2.271029
H        -2.401861       -0.378606       -2.753650
H        -4.141954       -0.550678       -3.067057
C        -3.411072       -1.714593       -1.418922
H        -4.366712       -1.949513       -0.934917
C        -2.356945       -2.500093       -1.195994
H        -1.384832       -2.293526       -1.654116
H        -2.429213       -3.378984       -0.552240
C        -0.308184       -2.314923        1.454618
C         0.236582       -3.527526        1.318516
H         0.976418       -3.710438        0.536951
H        -0.045040       -4.349385        1.979482
C        -1.334871       -1.932660        2.479370
H        -2.212600       -1.481087        1.993085
H        -1.646005       -2.809495        3.060546
H        -0.932591       -1.172276        3.164373
C        -0.425103        2.320842        0.992504
C        -0.476463        3.512273        0.397738
H        -0.460791        3.603494       -0.691022
H        -0.533652        4.428275        0.987540
C        -0.428503        2.090798        2.470438
H         0.481839        1.546966        2.759619
H        -0.466901        3.049378        3.002273
H        -1.300049        1.481836        2.747711
