# Supplementary material for: Theoretical studies on anhydride dynamic covalent bond exchange mechanisms
Source: Commun Chem. 2025 Nov 17;8:351. doi: 10.1038/s42004-025-01736-3 (PMC12624005; doi:10.1038/s42004-025-01736-3)
Supplement: Supplementary file 4 — Supplementary Data 1 [file 42004_2025_1736_MOESM4_ESM.zip › DFT_structures_and_IRC_movie/MAA_and_PNA/gas_def2/TS2b_c10.xyz]

48
TS2b_c10.log    Empirical formula: C3H4O    Energy(Hartree): -1150.277524
O         0.516690        0.893955        0.352579
O        -1.429239        2.157007       -0.605383
O         1.746551       -0.723709       -0.596636
C        -1.141026        1.586761        0.402036
C         0.775531        0.271528       -0.727657
O        -1.788190        0.158711        0.534621
O        -0.549006       -0.693337       -1.121430
O         0.668110       -1.816586        1.059124
C        -1.498812       -0.755870       -0.302248
C         1.663208       -1.623845        0.416090
C         0.985478        1.031226       -2.018698
H         1.343813        0.329944       -2.785214
H         0.006119        1.423845       -2.317843
C        -2.352462       -1.988039       -0.282546
H        -2.285427       -2.451252       -1.275952
H        -1.843644       -2.659353        0.429744
C        -3.799794       -1.720253        0.134893
H        -3.795769       -1.282594        1.144948
H        -4.337824       -2.677278        0.190568
C         1.952461        2.200724       -1.802707
H         2.003944        2.770169       -2.744355
H         1.523453        2.866618       -1.039711
C        -4.499573       -0.790655       -0.816850
H        -4.075444        0.217128       -0.906334
C        -5.565000       -1.117782       -1.545572
H        -6.015430       -2.112344       -1.478478
H        -6.028387       -0.403463       -2.228298
C         3.335770        1.781311       -1.396513
H         3.891719        1.172548       -2.120532
C         3.903608        2.084960       -0.230182
H         3.366883        2.672124        0.520018
H         4.916167        1.757151        0.015096
C        -1.092061        2.132243        1.798521
C        -1.328200        3.439525        1.916179
H        -1.551167        4.038978        1.031994
H        -1.301804        3.929067        2.891496
C         2.961400       -2.352135        0.585560
C         2.994877       -3.306916        1.519656
H         2.103766       -3.524576        2.110902
H         3.905175       -3.878293        1.710144
C        -0.786808        1.197148        2.928866
H         0.119990        0.620018        2.704710
H        -0.651472        1.755750        3.863535
H        -1.605906        0.475822        3.063054
C         4.118849       -1.955359       -0.283015
H         4.334026       -0.883269       -0.167626
H         5.012119       -2.537330       -0.025078
H         3.881103       -2.115168       -1.344680
