# Supplementary material for: Theoretical studies on anhydride dynamic covalent bond exchange mechanisms
Source: Commun Chem. 2025 Nov 17;8:351. doi: 10.1038/s42004-025-01736-3 (PMC12624005; doi:10.1038/s42004-025-01736-3)
Supplement: Supplementary file 4 — Supplementary Data 1 [file 42004_2025_1736_MOESM4_ESM.zip › DFT_structures_and_IRC_movie/MAA_and_PNA/gas_def2/TS2a'_c18.xyz]

48
TS2a'_c18.log    Empirical formula: C3H4O    Energy(Hartree): -1150.271156
O         0.571527        1.477796        0.877832
O         2.777428        1.269974       -0.336170
O        -0.260277        0.692134       -1.220198
C         2.106776        0.629628        0.400678
C        -0.360465        1.715673        0.037572
O        -1.199805       -0.743785        0.970889
O        -1.661705        1.412543        0.506945
O         1.353815       -0.577784       -0.319478
C        -1.934204        0.203969        1.033278
C         0.357105       -0.409339       -1.074544
C        -3.285508        0.190393        1.706913
H        -3.128190        0.566858        2.731122
H        -3.940029        0.915025        1.202344
C        -3.880863       -1.218487        1.722043
H        -4.755775       -1.228649        2.388832
H        -3.133732       -1.910270        2.135629
C        -4.280646       -1.662312        0.342122
H        -5.182993       -1.198887       -0.074173
C        -3.593616       -2.529581       -0.400461
H        -2.677806       -2.991748       -0.021179
H        -3.919490       -2.799753       -1.407161
C        -0.385547        3.056695       -0.663590
C        -1.513005        3.758597       -0.782234
H        -2.462152        3.388474       -0.397447
H        -1.499944        4.736404       -1.268226
C         0.950864        3.514363       -1.160915
H         1.368598        2.788982       -1.873756
H         0.866821        4.494834       -1.645142
H         1.668602        3.568140       -0.330634
C         2.440590        0.114263        1.772948
H         2.483179        1.000153        2.420332
H         1.618987       -0.523148        2.122465
C         3.791423       -0.609137        1.761653
H         4.556508        0.073006        1.361726
H         4.062100       -0.833012        2.806161
C         3.783069       -1.882916        0.966207
H         3.082088       -2.656993        1.301417
C         4.543535       -2.111772       -0.102951
H         4.496255       -3.058942       -0.644211
H         5.238153       -1.353091       -0.473824
C        -0.087679       -1.592847       -1.855190
C        -1.147293       -1.457830       -2.659119
H        -1.664760       -0.501162       -2.742081
H        -1.514136       -2.303529       -3.244042
C         0.684354       -2.857817       -1.629836
H         0.587945       -3.169375       -0.578887
H         0.312355       -3.659143       -2.279326
H         1.756196       -2.700461       -1.815941
