# Supplementary material for: Theoretical studies on anhydride dynamic covalent bond exchange mechanisms
Source: Commun Chem. 2025 Nov 17;8:351. doi: 10.1038/s42004-025-01736-3 (PMC12624005; doi:10.1038/s42004-025-01736-3)
Supplement: Supplementary file 4 — Supplementary Data 1 [file 42004_2025_1736_MOESM4_ESM.zip › DFT_structures_and_IRC_movie/MAA_and_PNA/gas_def2/INT1_c2.xyz]

48
INT1_c2.log    Empirical formula: C3H4O    Energy(Hartree): -1150.332999
O         0.283672       -1.934672       -0.278800
O        -1.346555       -0.733846        0.716908
O        -2.178899        1.545019       -1.381681
C        -1.775021       -1.688039       -1.451874
C         2.461701       -2.441140        0.461644
C        -3.276237       -1.527620       -1.212047
C         3.698980       -1.932694        1.200528
C        -0.977199       -1.371549       -0.220225
C         1.332114       -1.444238        0.447827
C        -3.826805       -2.586047       -0.298923
C         4.365345       -0.782647        0.499006
C        -4.215255       -2.366240        0.956043
C         5.585939       -0.830198       -0.032407
H        -1.415717       -0.967640       -2.205241
H        -1.502820       -2.694582       -1.801938
H         2.690314       -2.694491       -0.585340
H         2.065839       -3.362043        0.918647
H        -3.458554       -0.529293       -0.789915
H        -3.785921       -1.567793       -2.186474
H         4.412396       -2.762017        1.311972
H         3.394938       -1.618087        2.211551
H        -3.877033       -3.603778       -0.705047
H         3.774975        0.136062        0.420137
H        -4.592861       -3.172717        1.587764
H        -4.154929       -1.363931        1.389904
H         6.018500        0.033281       -0.541889
H         6.199739       -1.733798        0.027483
O         1.343253       -0.369250        0.969563
O         0.373420        0.579940       -1.767453
O        -0.337540        1.981701       -0.142608
C         1.944296        2.058092       -0.719896
C        -2.419363        1.978687        0.972482
C         0.603407        1.443239       -0.972266
C        -1.691992        1.784973       -0.319889
C         2.136423        2.850700        0.538276
C        -1.612995        2.023758        2.235973
C         2.890143        1.822538       -1.634017
C        -3.749727        2.079995        0.896976
H         1.901393        2.220079        1.408799
H         3.171871        3.204982        0.617120
H         1.458120        3.715183        0.567084
H        -0.985429        1.123431        2.301855
H        -0.941304        2.894602        2.240116
H        -2.272234        2.078072        3.111110
H         3.897035        2.229562       -1.520178
H         2.667638        1.212358       -2.511239
H        -4.356470        2.210977        1.794842
H        -4.250816        2.031022       -0.071799
