# Supplementary material for: Theoretical studies on anhydride dynamic covalent bond exchange mechanisms
Source: Commun Chem. 2025 Nov 17;8:351. doi: 10.1038/s42004-025-01736-3 (PMC12624005; doi:10.1038/s42004-025-01736-3)
Supplement: Supplementary file 4 — Supplementary Data 1 [file 42004_2025_1736_MOESM4_ESM.zip › DFT_structures_and_IRC_movie/MAA_and_PNA/gas_def2/INT1_c3.xyz]

48
INT1_c3.log    Empirical formula: C3H4O    Energy(Hartree): -1150.331079
O         0.914081       -1.327532       -1.033493
O        -0.610359       -1.861621        0.548636
O        -1.662829       -0.093684       -1.734229
C         0.925299       -3.548918       -0.196759
C         1.342244        0.808776       -1.995868
C         1.960324       -3.634299        0.944225
C         1.960931        2.160615       -1.639295
C         0.292907       -2.183241       -0.162785
C         0.994955        0.020263       -0.766658
C         3.045763       -2.604334        0.800320
C         3.331993        2.021171       -1.040923
C         3.161631       -1.526465        1.574457
C         3.615832        2.230677        0.243912
H         0.135112       -4.295440       -0.046214
H         1.404421       -3.709260       -1.171604
H         0.382079        0.940326       -2.521535
H         1.992067        0.197397       -2.638723
H         1.437445       -3.492450        1.902156
H         2.387982       -4.648529        0.947137
H         1.290840        2.677637       -0.937902
H         2.009715        2.769898       -2.554321
H         3.744315       -2.745107       -0.032666
H         4.130971        1.699594       -1.720264
H         3.938681       -0.779716        1.401778
H         2.464759       -1.343046        2.397325
H         4.627838        2.102794        0.634128
H         2.832454        2.531800        0.945470
O         0.824211        0.463951        0.328581
O        -1.229656        2.519982       -0.988534
O        -2.113428        0.857956        0.267112
C        -0.920443        2.552820        1.396142
C        -3.358734       -1.049662       -0.331532
C        -1.391835        2.016827        0.080788
C        -2.293339       -0.072679       -0.718981
C        -1.015051        1.659722        2.596969
C        -3.804273       -1.083042        1.099598
C        -0.431343        3.796339        1.392043
C        -3.821560       -1.843218       -1.301063
H        -0.502573        0.710059        2.386775
H        -0.558729        2.140370        3.471239
H        -2.064242        1.422858        2.826281
H        -2.939684       -1.290266        1.747059
H        -4.220542       -0.112844        1.405315
H        -4.562532       -1.861534        1.249243
H        -0.056332        4.257522        2.307569
H        -0.399295        4.370859        0.464206
H        -4.597692       -2.583994       -1.100146
H        -3.424999       -1.759464       -2.314432
