# Supplementary material for: Theoretical studies on anhydride dynamic covalent bond exchange mechanisms
Source: Commun Chem. 2025 Nov 17;8:351. doi: 10.1038/s42004-025-01736-3 (PMC12624005; doi:10.1038/s42004-025-01736-3)
Supplement: Supplementary file 4 — Supplementary Data 1 [file 42004_2025_1736_MOESM4_ESM.zip › DFT_structures_and_IRC_movie/MAA_and_PNA/gas_def2/TS2a'_c19.xyz]

48
TS2a'_c19.log    Empirical formula: C3H4O    Energy(Hartree): -1150.271156
O         0.571369        1.477987        0.877779
O         2.777308        1.270662       -0.336127
O        -0.260422        0.692209       -1.220241
C         2.106773        0.630037        0.400568
C        -0.360741        1.715700        0.037629
O        -1.199360       -0.743923        0.971044
O        -1.661879        1.412263        0.507091
O         1.354041       -0.577432       -0.319808
C        -1.933991        0.203648        1.033528
C         0.357129       -0.409173       -1.074657
C        -3.285188        0.189733        1.707378
H        -3.127721        0.565755        2.731726
H        -3.939837        0.914526        1.203213
C        -3.880417       -1.219211        1.722051
H        -4.755340       -1.229683        2.388821
H        -3.133213       -1.911041        2.135426
C        -4.280113       -1.662638        0.341980
H        -5.182460       -1.199127       -0.074222
C        -3.593007       -2.529649       -0.400836
H        -2.677174       -2.991874       -0.021679
H        -3.918842       -2.799541       -1.407623
C        -0.386168        3.056701       -0.663523
C        -1.513752        3.758449       -0.781858
H        -2.462732        3.388187       -0.396785
H        -1.500981        4.736251       -1.267867
C         0.950059        3.514480       -1.161219
H         0.865760        4.494811       -1.645682
H         1.667953        3.568586       -0.331096
H         1.367768        2.788974       -1.873957
C         2.440560        0.114535        1.772788
H         2.483129        1.000365        2.420254
H         1.618945       -0.522912        2.122211
C         3.791386       -0.608870        1.761448
H         4.556455        0.073235        1.361420
H         4.062140       -0.832675        2.805952
C         3.782966       -1.882711        0.966105
H         3.081628       -2.656547        1.301125
C         4.543804       -2.111917       -0.102712
H         4.496476       -3.059141       -0.643873
H         5.238798       -1.353489       -0.473395
C        -0.087639       -1.592768       -1.855180
C        -1.147693       -1.458029       -2.658577
H        -1.665500       -0.501517       -2.741223
H        -1.514570       -2.303812       -3.243358
C         0.684814       -2.857550       -1.630206
H         1.756581       -2.699847       -1.816445
H         0.588659       -3.169345       -0.579302
H         0.312948       -3.658863       -2.279787
