# Supplementary material for: Theoretical studies on anhydride dynamic covalent bond exchange mechanisms
Source: Commun Chem. 2025 Nov 17;8:351. doi: 10.1038/s42004-025-01736-3 (PMC12624005; doi:10.1038/s42004-025-01736-3)
Supplement: Supplementary file 4 — Supplementary Data 1 [file 42004_2025_1736_MOESM4_ESM.zip › DFT_structures_and_IRC_movie/MAA_and_PNA/gas_def2/TS2b_c11.xyz]

48
TS2b_c11.log    Empirical formula: C3H4O    Energy(Hartree): -1150.277524
O         0.516633        0.894133        0.352577
O        -1.429513        2.157028       -0.605231
O         1.746519       -0.723610       -0.596504
C        -1.141179        1.586789        0.402154
C         0.775468        0.271612       -0.727607
O        -1.788206        0.158680        0.534747
O        -0.549004       -0.693279       -1.121340
O         0.668070       -1.816400        1.059306
C        -1.498787       -0.755875       -0.302131
C         1.663157       -1.623718        0.416232
C         0.985440        1.031223       -2.018694
H         1.343625        0.329862       -2.785208
H         0.006110        1.423956       -2.317787
C        -2.352387       -1.988078       -0.282429
H        -2.285184       -2.451389       -1.275776
H        -1.843663       -2.659302        0.430014
C        -3.799783       -1.720251        0.134761
H        -3.795903       -1.282472        1.144763
H        -4.337835       -2.677262        0.190462
C         1.952584        2.200605       -1.802810
H         2.003998        2.770075       -2.744449
H         1.523767        2.866526       -1.039731
C        -4.499374       -0.790728       -0.817194
H        -4.075211        0.217045       -0.906668
C        -5.564660       -1.117898       -1.546103
H        -6.015116       -2.112449       -1.479018
H        -6.027903       -0.403626       -2.228976
C         3.335906        1.781047       -1.396818
H         3.891611        1.172051       -2.120830
C         3.904026        2.084855       -0.230665
H         3.367534        2.672246        0.519525
H         4.916589        1.756955        0.014478
C        -1.092173        2.132232        1.798651
C        -1.328366        3.439500        1.916357
H        -1.551384        4.038975        1.032198
H        -1.301959        3.929015        2.891688
C         2.961315       -2.352079        0.585680
C         2.994799       -3.306765        1.519871
H         2.103718       -3.524305        2.111209
H         3.905073       -3.878186        1.710347
C        -0.786893        1.197106        2.928965
H        -1.606133        0.475974        3.063347
H         0.119724        0.619762        2.704641
H        -0.651241        1.755708        3.863588
C         4.118729       -1.955469       -0.283017
H         4.334057       -0.883404       -0.167666
H         5.011950       -2.537551       -0.025159
H         3.880857       -2.115262       -1.344656
