# Supplementary material for: Theoretical studies on anhydride dynamic covalent bond exchange mechanisms
Source: Commun Chem. 2025 Nov 17;8:351. doi: 10.1038/s42004-025-01736-3 (PMC12624005; doi:10.1038/s42004-025-01736-3)
Supplement: Supplementary file 4 — Supplementary Data 1 [file 42004_2025_1736_MOESM4_ESM.zip › DFT_structures_and_IRC_movie/MAA_and_PNA/gas_def2/INT2'_c12.xyz]

48
INT2'_c12.log    Empirical formula: C3H4O    Energy(Hartree): -1150.327252
O        -0.519432        0.331647        0.995063
O         0.468182       -1.544569        0.213663
O         1.154641        0.989446       -0.488155
C        -0.242711       -0.997809        1.008373
C        -0.173401        1.158302       -0.076285
O        -2.871052        1.196895       -0.296097
O        -0.869433        0.747625       -1.227279
O         1.953034        1.501580        1.548373
C        -2.227054        0.791731       -1.218719
C         2.148063        1.150917        0.421370
C         3.474923        0.797011       -0.192626
H         3.627471        1.446547       -1.069076
H         4.252114        1.019326        0.548650
C         3.523623       -0.676785       -0.627415
H         3.364519       -1.326449        0.246161
H         2.680850       -0.863745       -1.310847
C         4.825423       -1.012367       -1.291981
H         5.060544       -0.447449       -2.202480
C         5.694549       -1.920370       -0.852064
H         5.495333       -2.500640        0.053172
H         6.628241       -2.120245       -1.380771
C        -2.768759        0.206459       -2.494941
H        -3.845336        0.418937       -2.518099
H        -2.283712        0.702406       -3.347485
C        -2.500562       -1.307304       -2.544107
H        -1.415694       -1.488813       -2.515128
H        -2.875962       -1.687569       -3.507724
C        -3.171379       -2.034866       -1.414395
H        -4.251276       -1.874060       -1.310247
C        -2.544697       -2.832047       -0.549078
H        -1.466922       -3.006431       -0.615877
H        -3.087453       -3.334945        0.253883
C        -0.948968       -1.652300        2.155509
C        -0.571897       -2.897192        2.460411
H         0.218380       -3.386948        1.888239
H        -1.042457       -3.444146        3.279535
C        -2.024038       -0.873714        2.854270
H        -2.770206       -0.521223        2.126140
H        -2.517669       -1.492039        3.614064
H        -1.604185        0.021406        3.335181
C        -0.466374        2.607020        0.318228
C        -0.209492        3.542792       -0.595120
H         0.187251        3.281145       -1.579041
H        -0.390337        4.596861       -0.379773
C        -0.999912        2.862479        1.692125
H        -1.148487        3.938379        1.845647
H        -1.956517        2.337648        1.821376
H        -0.290042        2.479328        2.438628
