# Supplementary material for: Theoretical studies on anhydride dynamic covalent bond exchange mechanisms
Source: Commun Chem. 2025 Nov 17;8:351. doi: 10.1038/s42004-025-01736-3 (PMC12624005; doi:10.1038/s42004-025-01736-3)
Supplement: Supplementary file 4 — Supplementary Data 1 [file 42004_2025_1736_MOESM4_ESM.zip › DFT_structures_and_IRC_movie/MAA_and_PNA/gas_def2/INT1_c11.xyz]

48
INT1_c11.log    Empirical formula: C3H4O    Energy(Hartree): -1150.331346
O        -1.250116        0.825151        0.647429
O         0.885502        1.510844        0.884373
O         2.367133        0.709913       -1.827933
C        -0.371836        2.309300       -1.006759
C        -2.563375       -0.741268        1.836658
C        -1.803342        2.783292       -1.215090
C        -3.051648       -1.866218        0.903741
C        -0.129595        1.533764        0.258645
C        -1.185341       -0.301004        1.416139
C        -2.301620        3.767697       -0.194496
C        -3.181410       -1.421058       -0.525584
C        -1.602370        4.266991        0.824645
C        -4.322322       -1.428962       -1.214321
H         0.351838        3.135529       -1.011582
H        -0.071617        1.616175       -1.809386
H        -3.251436        0.112807        1.807155
H        -2.485442       -1.120695        2.864136
H        -1.881711        3.238190       -2.215864
H        -2.478746        1.912730       -1.230677
H        -4.016264       -2.244351        1.272477
H        -2.323421       -2.692555        0.966637
H        -3.341027        4.088993       -0.323014
H        -2.261876       -1.066276       -1.008517
H        -2.052468        4.979275        1.518184
H        -0.560265        3.993299        1.011241
H        -4.361672       -1.093938       -2.252499
H        -5.256976       -1.775514       -0.763496
O        -0.177542       -0.903674        1.640829
O         0.057463       -0.753512       -1.417198
O         2.060756       -1.030901       -0.412713
C         0.623256       -2.890903       -0.485615
C         3.626003        0.615868        0.222927
C         0.844627       -1.455230       -0.846704
C         2.627267        0.173367       -0.796777
C         1.515684       -3.502432        0.552783
C         3.589711       -0.035716        1.573292
C        -0.371938       -3.524054       -1.114737
C         4.466344        1.584603       -0.150279
H         1.445780       -2.922072        1.484296
H         1.223409       -4.541450        0.748699
H         2.565425       -3.480266        0.227762
H         3.833569       -1.105557        1.499843
H         4.303855        0.447277        2.251633
H         2.574727        0.042874        1.989342
H        -0.592842       -4.571963       -0.902027
H        -0.980742       -3.004597       -1.857182
H         5.219279        1.972876        0.537884
H         4.404485        2.008429       -1.154147
