# Supplementary material for: Theoretical studies on anhydride dynamic covalent bond exchange mechanisms
Source: Commun Chem. 2025 Nov 17;8:351. doi: 10.1038/s42004-025-01736-3 (PMC12624005; doi:10.1038/s42004-025-01736-3)
Supplement: Supplementary file 4 — Supplementary Data 1 [file 42004_2025_1736_MOESM4_ESM.zip › DFT_structures_and_IRC_movie/MAA_and_PNA/gas_def2/TS2a_c3.xyz]

48
TS2a_c3.log    Empirical formula: C3H4O    Energy(Hartree): -1150.278662
O         0.524926       -0.315325       -0.031157
O         1.976408        0.950064       -1.625868
O        -1.607574       -0.958126       -0.276957
C         1.682519        0.970960       -0.470464
C        -0.453658       -0.418557       -0.839543
O         0.661770        2.109704       -0.077434
O        -1.015370        1.138580       -1.194627
O        -1.718449        0.551726        1.399945
C        -0.519013        2.102510       -0.554641
C        -2.062822       -0.489254        0.918011
C        -0.248079       -0.972505       -2.231965
H        -1.231838       -1.100965       -2.704767
H         0.325853       -0.223523       -2.790410
C         2.592364        0.844415        0.719125
H         3.197904        1.763489        0.752925
H         1.982100        0.795643        1.629219
C         3.488082       -0.384531        0.569358
H         4.050774       -0.310765       -0.373010
H         2.830077       -1.265780        0.492404
C         0.544279       -2.283096       -2.183642
H         0.722469       -2.602565       -3.223018
H         1.527522       -2.080038       -1.733743
C         4.425902       -0.545211        1.728803
H         3.958116       -0.660851        2.713994
C         5.754778       -0.543208        1.639389
H         6.255521       -0.427190        0.674075
H         6.386803       -0.661239        2.521461
C        -0.145311       -3.386883       -1.435499
H        -1.126390       -3.693637       -1.819221
C         0.346077       -3.989817       -0.353928
H         1.314064       -3.698424        0.063131
H        -0.196536       -4.792883        0.149436
C        -1.317143        3.339135       -0.338738
C        -2.581030        3.352353       -0.772631
H        -3.005330        2.479604       -1.270444
H        -3.209976        4.233643       -0.634429
C        -3.066966       -1.432816        1.506881
C        -3.648466       -1.051408        2.647685
H        -3.386400       -0.093430        3.100178
H        -4.385233       -1.684937        3.144969
C        -0.630764        4.466900        0.372331
H         0.277885        4.772114       -0.165479
H        -1.301937        5.329110        0.463099
H        -0.316867        4.147731        1.376262
C        -3.335849       -2.725011        0.793034
H        -4.056898       -3.332814        1.353321
H        -3.732154       -2.537272       -0.215406
H        -2.402611       -3.291861        0.662830
