# Supplementary material for: Theoretical studies on anhydride dynamic covalent bond exchange mechanisms
Source: Commun Chem. 2025 Nov 17;8:351. doi: 10.1038/s42004-025-01736-3 (PMC12624005; doi:10.1038/s42004-025-01736-3)
Supplement: Supplementary file 4 — Supplementary Data 1 [file 42004_2025_1736_MOESM4_ESM.zip › DFT_structures_and_IRC_movie/MAA_and_PNA/gas_def2/INT3_c6.xyz]

48
INT3_c6.xyz    Empirical formula: C18H24O6    Energy(Hartree): -1150.332802    
O        1.2341710000    0.6795850000    1.2725880000
O       -1.6991930000   -1.8879310000   -1.4712350000
O        0.0100690000    1.9674750000   -0.1345650000
C       -1.3926130000   -2.0746970000   -0.3331260000
C        1.0844850000    1.6981270000    0.6635300000
O       -0.0841360000   -2.0952310000    0.0972830000
O        0.7178570000   -0.5620370000   -1.3599480000
O       -1.4400320000    0.4711990000    0.7415120000
C        0.9126240000   -1.4057660000   -0.5376110000
C       -1.1156840000    1.1646610000   -0.1714940000
C       -1.8371090000    1.3124920000   -1.4803100000
H       -1.7000970000    2.3394430000   -1.8489450000
H       -1.2994130000    0.6376780000   -2.1674490000
C       -3.3092740000    0.9162830000   -1.3669300000
H       -3.7274120000    0.8527010000   -2.3828410000
H       -3.3699460000   -0.0882200000   -0.9259660000
C       -4.1009090000    1.8901020000   -0.5412180000
H       -4.2708270000    2.8805670000   -0.9808560000
C       -4.5649720000    1.6314270000    0.6802760000
H       -4.3909200000    0.6574830000    1.1470010000
H       -5.1199910000    2.3778840000    1.2519000000
C        2.2533970000   -1.8370500000   -0.0135040000
H        2.2073880000   -1.7333060000    1.0814310000
H        2.3694570000   -2.9128270000   -0.2226360000
C        3.3980810000   -1.0217580000   -0.6045400000
H        3.2026410000    0.0429040000   -0.3957670000
H        3.4110470000   -1.1326180000   -1.6988110000
C        4.7237290000   -1.4156720000   -0.0232820000
H        4.8224910000   -1.3075240000    1.0639310000
C        5.7551410000   -1.8857170000   -0.7225000000
H        5.6926810000   -2.0106040000   -1.8071940000
H        6.6958040000   -2.1573020000   -0.2400990000
C       -2.3245550000   -2.3720620000    0.7992550000
C       -3.5932650000   -2.6359200000    0.4713950000
H       -3.9013210000   -2.6382480000   -0.5760520000
H       -4.3400110000   -2.8519210000    1.2377130000
C       -1.7784510000   -2.3358060000    2.1951060000
H       -2.5812460000   -2.4929660000    2.9260270000
H       -1.0114450000   -3.1111550000    2.3337700000
H       -1.2998800000   -1.3632430000    2.3770560000
C        2.0614850000    2.8351600000    0.6236000000
C        3.1837960000    2.6806580000    1.3330270000
H        3.3483600000    1.7658950000    1.9056010000
H        3.9492210000    3.4583850000    1.3548680000
C        1.7278070000    4.0456220000   -0.1982020000
H        1.5876330000    3.7712290000   -1.2531950000
H        0.7853170000    4.4989870000    0.1402690000
H        2.5282940000    4.7918090000   -0.1256620000
