# Supplementary material for: Theoretical studies on anhydride dynamic covalent bond exchange mechanisms
Source: Commun Chem. 2025 Nov 17;8:351. doi: 10.1038/s42004-025-01736-3 (PMC12624005; doi:10.1038/s42004-025-01736-3)
Supplement: Supplementary file 4 — Supplementary Data 1 [file 42004_2025_1736_MOESM4_ESM.zip › DFT_structures_and_IRC_movie/MAA_and_PNA/gas_def2/INT1_c20.xyz]

48
INT1_c20.log    Empirical formula: C3H4O    Energy(Hartree): -1150.329744
O         0.841563       -1.263968        1.183739
O        -1.411636       -1.297990        1.261113
O        -2.556828       -0.831198       -1.658608
C        -0.314554       -2.776098       -0.277505
C         2.483083        0.203328        2.073894
C         1.053139       -3.415612       -0.515919
C         3.100084        1.389170        1.321068
C        -0.401456       -1.712439        0.782313
C         1.056116        0.008444        1.621518
C         2.065906       -2.498430       -1.143313
C         3.289879        1.079935       -0.136280
C         3.344064       -2.420283       -0.776856
C         4.403019        1.323229       -0.827114
H        -1.075529       -3.525274       -0.018056
H        -0.678195       -2.274747       -1.191190
H         3.052428       -0.720180        1.910819
H         2.450108        0.416135        3.153259
H         1.457658       -3.835819        0.417741
H         0.887762       -4.266243       -1.197873
H         4.057886        1.673207        1.779873
H         2.412195        2.244974        1.429153
H         1.699021       -1.871465       -1.964434
H         2.432364        0.615147       -0.641918
H         4.043494       -1.751223       -1.280611
H         3.733043       -3.021485        0.050868
H         4.475963        1.080277       -1.889394
H         5.280051        1.775814       -0.355424
O         0.233142        0.875453        1.592428
O         0.029820        0.136565       -1.328184
O        -1.899166        1.041500       -0.572300
C        -0.103636        2.504850       -0.953926
C        -3.855239       -0.023294        0.201183
C        -0.606607        1.097453       -0.995904
C        -2.724924       -0.047397       -0.776215
C        -0.824921        3.485438       -0.076873
C        -3.738136        0.881019        1.391797
C         0.960433        2.788682       -1.711161
C        -4.883670       -0.834634       -0.059412
H        -0.857553        3.105594        0.954438
H        -0.318038        4.458311       -0.091173
H        -1.862945        3.618497       -0.413365
H        -2.797972        0.668195        1.920673
H        -3.709258        1.935861        1.082290
H        -4.585585        0.731761        2.072210
H         1.385706        3.793966       -1.732568
H         1.423192        2.018111       -2.329573
H        -5.745030       -0.884385        0.609060
H        -4.871391       -1.468101       -0.948096
