# Supplementary material for: Theoretical studies on anhydride dynamic covalent bond exchange mechanisms
Source: Commun Chem. 2025 Nov 17;8:351. doi: 10.1038/s42004-025-01736-3 (PMC12624005; doi:10.1038/s42004-025-01736-3)
Supplement: Supplementary file 4 — Supplementary Data 1 [file 42004_2025_1736_MOESM4_ESM.zip › DFT_structures_and_IRC_movie/MAA_and_PNA/gas_def2/TS2b_c20.xyz]

48
TS2b_c20.log    Empirical formula: C3H4O    Energy(Hartree): -1150.278026
O         1.396815       -0.511969       -1.010384
O         2.813640        1.452132       -0.312568
O        -0.846697       -0.620870       -1.229558
C         2.678863        0.307392       -0.014550
C         0.319089        0.162535       -1.093125
O         1.855130        0.083396        1.317222
O        -0.006450        0.856337        0.362100
O        -0.424068       -1.846050        0.620023
C         0.649055        0.471102        1.366592
C        -1.082037       -1.631920       -0.362516
C         0.250603        1.326117       -2.054941
H         1.186112        1.885799       -1.915803
H         0.301290        0.854706       -3.048110
C        -0.012893        0.497543        2.711580
H         0.035783       -0.539129        3.082836
H         0.634326        1.094658        3.371141
C        -1.447564        1.027645        2.685059
H        -1.477158        1.989298        2.150886
H        -1.747878        1.219031        3.727577
C        -0.968060        2.241100       -1.955374
H        -1.029437        2.803701       -2.901848
H        -1.892745        1.645792       -1.889869
C        -2.433708        0.079135        2.062006
H        -2.499050       -0.918862        2.512620
C        -3.211357        0.377457        1.022464
H        -3.144171        1.356075        0.538680
H        -3.928077       -0.345613        0.626436
C        -0.907752        3.241644       -0.830173
H         0.097793        3.543506       -0.513720
C        -1.967785        3.795030       -0.242148
H        -2.987252        3.522346       -0.531553
H        -1.856505        4.549497        0.538910
C         3.689673       -0.797710       -0.042560
C         4.888679       -0.469432       -0.525707
H         5.085516        0.549793       -0.862060
H         5.687240       -1.210364       -0.595690
C        -2.286179       -2.421510       -0.778949
C        -2.621346       -3.457219       -0.004169
H        -2.022975       -3.694829        0.877201
H        -3.486171       -4.080999       -0.237648
C         3.292205       -2.152601        0.457758
H         2.361861       -2.472657       -0.029461
H         4.087795       -2.882351        0.261653
H         3.097244       -2.120374        1.539353
C        -3.026027       -1.998364       -2.013825
H        -2.362816       -2.016429       -2.890136
H        -3.881398       -2.659901       -2.198285
H        -3.387044       -0.964174       -1.912326
