# Supplementary material for: Theoretical studies on anhydride dynamic covalent bond exchange mechanisms
Source: Commun Chem. 2025 Nov 17;8:351. doi: 10.1038/s42004-025-01736-3 (PMC12624005; doi:10.1038/s42004-025-01736-3)
Supplement: Supplementary file 4 — Supplementary Data 1 [file 42004_2025_1736_MOESM4_ESM.zip › DFT_structures_and_IRC_movie/MAA_and_PNA/gas_def2/TS2b'_c3.xyz]

48
TS2b'_c3.log    Empirical formula: C3H4O    Energy(Hartree): -1150.274748
O         1.167267        0.364874        0.399372
O         2.483716       -1.679515        1.002245
O        -1.002036        0.928621        0.624211
C         2.246800       -1.029748        0.039747
C         0.077286        0.106043        1.007873
O         1.160715       -1.704523       -0.938577
O        -0.504350       -1.355135        0.510586
O        -0.854385        0.419362       -1.570098
C        -0.027612       -1.864583       -0.542505
C        -1.269156        1.121721       -0.691214
C        -2.161646        2.321819       -0.879941
H        -2.283892        2.460959       -1.961941
H        -3.145572        2.083591       -0.446111
C        -1.569810        3.568378       -0.203783
H        -2.241962        4.420194       -0.386793
H        -1.532669        3.400219        0.881660
C        -0.187745        3.860694       -0.718726
H        -0.117817        4.264908       -1.735175
C         0.928848        3.589220       -0.043930
H         0.895206        3.157445        0.960410
H         1.914867        3.771013       -0.475786
C        -0.910356       -2.749340       -1.374256
H        -0.891652       -2.312828       -2.385753
H        -0.401147       -3.721975       -1.447497
C        -2.337126       -2.894631       -0.845993
H        -2.313643       -3.198374        0.210717
H        -2.814537       -3.713462       -1.407645
C        -3.172198       -1.654578       -1.000382
H        -3.267709       -1.263913       -2.020397
C        -3.792028       -1.028733       -0.001515
H        -3.701457       -1.379064        1.030259
H        -4.414843       -0.149637       -0.180003
C         3.190851       -0.319598       -0.883713
C         4.483208       -0.425491       -0.569593
H         4.792302       -1.001275        0.304336
H         5.249206        0.060007       -1.177262
C         2.641745        0.438715       -2.053012
H         2.075038       -0.230498       -2.715431
H         1.942292        1.211813       -1.706523
H         3.457075        0.901750       -2.623416
C         0.047632       -0.045953        2.506793
C         1.191730        0.141239        3.163673
H         2.107704        0.375619        2.620467
H         1.233327        0.047505        4.250607
C        -1.267588       -0.390000        3.140821
H        -2.031434        0.356379        2.879528
H        -1.622279       -1.364713        2.775185
H        -1.170821       -0.436192        4.232573
