# Supplementary material for: Theoretical studies on anhydride dynamic covalent bond exchange mechanisms
Source: Commun Chem. 2025 Nov 17;8:351. doi: 10.1038/s42004-025-01736-3 (PMC12624005; doi:10.1038/s42004-025-01736-3)
Supplement: Supplementary file 4 — Supplementary Data 1 [file 42004_2025_1736_MOESM4_ESM.zip › DFT_structures_and_IRC_movie/MAA_and_PNA/gas_def2/TS2a'_c14.xyz]

48
TS2a'_c14.log    Empirical formula: C3H4O    Energy(Hartree): -1150.27267
O        -0.514331       -1.393402        0.778188
O        -2.353049       -1.394027       -0.942920
O         0.342318        0.094529       -0.902760
C        -2.100658       -0.889405        0.102150
C         0.485274       -1.289791       -0.004649
O         1.030852        0.928043        1.571135
O         1.704157       -1.024485        0.654795
O        -1.640563        0.626895       -0.010392
C         1.831007        0.039392        1.479286
C        -0.560900        0.927070       -0.597576
C         3.154572        0.007546        2.201839
H         2.995851        0.438224        3.198799
H         3.487744       -1.033760        2.304498
C         4.202887        0.834271        1.436806
H         5.129013        0.838792        2.033979
H         3.861492        1.878448        1.360773
C         4.487078        0.284950        0.068713
H         4.780318       -0.770976        0.026864
C         4.395676        0.978167       -1.064910
H         4.105921        2.032596       -1.063098
H         4.613368        0.519658       -2.031421
C         0.754257       -2.315174       -1.076678
C        -0.052623       -3.373059       -1.137680
H        -0.889145       -3.472517       -0.446330
H         0.100321       -4.148840       -1.890495
C         1.928493       -2.073195       -1.978929
H         2.028578       -2.886013       -2.708927
H         1.809418       -1.121973       -2.517240
H         2.855915       -1.998572       -1.392940
C        -2.886561       -0.959966        1.383118
H        -2.802862       -1.999336        1.728473
H        -2.411780       -0.314098        2.131945
C        -4.354112       -0.596470        1.134499
H        -4.750126       -1.245885        0.339532
H        -4.918516       -0.818108        2.054696
C        -4.562007        0.843707        0.762355
H        -4.238335        1.585218        1.502855
C        -5.088545        1.259218       -0.388603
H        -5.222202        2.321392       -0.604476
H        -5.401607        0.545748       -1.155776
C        -0.342029        2.346289       -0.980420
C        -1.406392        3.154639       -1.011782
H        -2.398552        2.775287       -0.758217
H        -1.300990        4.203583       -1.295286
C         1.067501        2.737298       -1.304845
H         1.122067        3.797402       -1.580426
H         1.709021        2.554642       -0.429799
H         1.462518        2.125750       -2.128506
