# Supplementary material for: Theoretical studies on anhydride dynamic covalent bond exchange mechanisms
Source: Commun Chem. 2025 Nov 17;8:351. doi: 10.1038/s42004-025-01736-3 (PMC12624005; doi:10.1038/s42004-025-01736-3)
Supplement: Supplementary file 4 — Supplementary Data 1 [file 42004_2025_1736_MOESM4_ESM.zip › DFT_structures_and_IRC_movie/MAA_and_PNA/gas_def2/PRD_c12.xyz]

24
PRD_c12.log    Empirical formula: C3H4O    Energy(Hartree): -575.15198
O         0.886768       -1.131689        0.721870
O        -0.585233        0.102512       -0.464104
C         1.638494       -0.027773       -1.285762
C         3.085859       -0.226935       -0.837508
C         0.658455       -0.444895       -0.219697
C         3.497051        0.793096        0.188071
C         3.636701        0.541730        1.488343
H         1.425986        1.014712       -1.565880
H         1.401762       -0.638696       -2.173048
H         3.741385       -0.157405       -1.718319
H         3.190155       -1.239084       -0.421557
H         3.656077        1.813367       -0.181184
H         3.916839        1.327149        2.192858
H         3.462180       -0.460832        1.887658
O        -1.795769       -1.719096        0.090999
C        -2.858867        0.436054        0.112734
C        -1.734334       -0.539145       -0.053575
C        -2.583632        1.898024       -0.086861
C        -4.047923       -0.079910        0.437630
H        -3.494383        2.486476        0.078339
H        -1.804479        2.246349        0.606171
H        -2.213520        2.090887       -1.103805
H        -4.920085        0.560022        0.583491
H        -4.158874       -1.158244        0.564913
