# Supplementary material for: Theoretical studies on anhydride dynamic covalent bond exchange mechanisms
Source: Commun Chem. 2025 Nov 17;8:351. doi: 10.1038/s42004-025-01736-3 (PMC12624005; doi:10.1038/s42004-025-01736-3)
Supplement: Supplementary file 4 — Supplementary Data 1 [file 42004_2025_1736_MOESM4_ESM.zip › DFT_structures_and_IRC_movie/MAA_and_PNA/gas_def2/INT1.xyz]

48
INT1.log    Empirical formula: C3H4O    Energy(Hartree): -1150.332267
O        -0.126512       -1.976693        0.355171
O         1.367291       -0.673157       -0.721957
O         2.070650        1.695215        1.309166
C         1.961759       -1.573629        1.429766
C        -2.278324       -2.664834       -0.307047
C         3.432179       -1.292334        1.121029
C        -3.561284       -2.284627       -1.040747
C         1.086500       -1.326469        0.235136
C        -1.233593       -1.579625       -0.345019
C         4.027448       -2.311770        0.191601
C        -4.370489       -1.238497       -0.328248
C         4.337646       -2.077002       -1.082299
C        -4.766428       -0.087533       -0.867052
H         1.580014       -0.882858        2.199210
H         1.788443       -2.598043        1.791032
H        -2.464498       -2.903226        0.752619
H        -1.816035       -3.566692       -0.737822
H         3.510438       -0.286655        0.684189
H         3.986915       -1.279880        2.071289
H        -4.170906       -3.196218       -1.148591
H        -3.315382       -1.934519       -2.053997
H         4.182156       -3.316467        0.603891
H        -4.651713       -1.469232        0.706878
H         4.752113       -2.857660       -1.723300
H         4.173054       -1.089448       -1.522604
H        -5.371473        0.626218       -0.304281
H        -4.493710        0.180703       -1.891402
O        -1.343977       -0.520719       -0.884170
O        -0.341364        0.488762        1.860167
O         0.118614        1.943363        0.192702
C        -2.119202        1.790668        0.918658
C         2.113992        2.134699       -1.055556
C        -0.709436        1.318475        1.080799
C         1.494100        1.880050        0.281664
C        -2.482701        2.528368       -0.333858
C         1.227581        2.086395       -2.264040
C        -2.964837        1.484861        1.906580
C         3.429429        2.369450       -1.066705
H        -2.276363        1.887307       -1.204215
H        -3.546306        2.797747       -0.327740
H        -1.880667        3.441564       -0.443211
H         0.690534        1.127307       -2.285265
H         0.472569        2.885232       -2.227378
H         1.820439        2.197540       -3.180365
H        -4.012778        1.787691        1.863778
H        -2.615486        0.924020        2.775368
H         3.960932        2.552555       -2.002353
H         3.994060        2.378951       -0.132335
