# Supplementary material for: Theoretical studies on anhydride dynamic covalent bond exchange mechanisms
Source: Commun Chem. 2025 Nov 17;8:351. doi: 10.1038/s42004-025-01736-3 (PMC12624005; doi:10.1038/s42004-025-01736-3)
Supplement: Supplementary file 4 — Supplementary Data 1 [file 42004_2025_1736_MOESM4_ESM.zip › DFT_structures_and_IRC_movie/MAA_and_PNA/gas_def2/PRD_c13.xyz]

24
PRD_c13.log    Empirical formula: C3H4O    Energy(Hartree): -575.15198
O        -0.886790       -1.131911        0.721360
O         0.585226        0.102650       -0.464203
C        -1.638534       -0.027211       -1.285804
C        -3.085868       -0.226541       -0.837504
C        -0.658444       -0.444750       -0.219946
C        -3.496983        0.793065        0.188514
C        -3.636607        0.541101        1.488673
H        -1.401916       -0.637850       -2.173311
H        -1.426011        1.015373       -1.565549
H        -3.190077       -1.238846       -0.421906
H        -3.741470       -0.156699       -1.718234
H        -3.655894        1.813531       -0.180254
H        -3.916613        1.326195        2.193605
H        -3.462086       -0.461657        1.887506
O         1.795714       -1.719163        0.090382
C         2.858836        0.435979        0.112900
C         1.734335       -0.539176       -0.053808
C         2.583764        1.897967       -0.086790
C         4.047745       -0.080043        0.438256
H         1.804523        2.246379        0.606099
H         3.494547        2.486333        0.078545
H         2.213852        2.090831       -1.103807
H         4.919878        0.559850        0.584465
H         4.158597       -1.158383        0.565593
