# Supplementary material for: Theoretical studies on anhydride dynamic covalent bond exchange mechanisms
Source: Commun Chem. 2025 Nov 17;8:351. doi: 10.1038/s42004-025-01736-3 (PMC12624005; doi:10.1038/s42004-025-01736-3)
Supplement: Supplementary file 4 — Supplementary Data 1 [file 42004_2025_1736_MOESM4_ESM.zip › DFT_structures_and_IRC_movie/MAA_and_PNA/gas_def2/TS2a'_c15.xyz]

48
TS2a'_c15.log    Empirical formula: C3H4O    Energy(Hartree): -1150.272918
O         1.180877       -0.455561       -0.380897
O         2.539621        0.863916        1.272778
O        -0.538280        0.654806        0.877099
C         2.189248        0.940221        0.143996
C         0.186035       -0.748517        0.358436
O        -1.217648        0.425893       -1.728965
O        -0.893652       -1.327652       -0.340636
O         0.982226        1.978694       -0.099196
C        -1.443680       -0.707582       -1.408777
C        -0.169084        1.755823        0.374834
C        -2.447629       -1.601621       -2.092920
H        -2.412107       -1.375161       -3.166221
H        -2.167168       -2.651286       -1.933171
C        -3.862735       -1.336046       -1.550233
H        -4.565642       -1.959675       -2.125967
H        -4.135715       -0.285524       -1.736315
C        -3.991880       -1.650403       -0.087771
H        -3.678875       -2.656559        0.216157
C        -4.440656       -0.803667        0.837216
H        -4.761201        0.207803        0.572615
H        -4.509497       -1.092730        1.887675
C         0.352505       -1.495546        1.655589
C         1.573295       -1.928420        1.967056
H         2.420140       -1.728333        1.309430
H         1.743769       -2.483666        2.891984
C        -0.879535       -1.717235        2.483410
H        -1.640494       -2.261818        1.905858
H        -0.637568       -2.289363        3.387739
H        -1.324454       -0.755887        2.777732
C         3.020777        1.092508       -1.100094
H         2.394557        0.867224       -1.971573
H         3.295102        2.157267       -1.145186
C         4.280463        0.230410       -1.044634
H         4.907960        0.507053       -1.908322
H         4.850716        0.476790       -0.136383
C         4.016150       -1.247621       -1.090816
H         3.325473       -1.591669       -1.868560
C         4.567665       -2.136666       -0.266475
H         4.356345       -3.203881       -0.355775
H         5.243945       -1.822234        0.533607
C        -1.164576        2.862712        0.371869
C        -0.727050        4.108074        0.163933
H         0.332437        4.304970       -0.003801
H        -1.421454        4.950230        0.158102
C        -2.590840        2.467736        0.606333
H        -2.700024        1.951070        1.570376
H        -3.244742        3.347985        0.588519
H        -2.907497        1.761668       -0.175699
