# Supplementary material for: Theoretical studies on anhydride dynamic covalent bond exchange mechanisms
Source: Commun Chem. 2025 Nov 17;8:351. doi: 10.1038/s42004-025-01736-3 (PMC12624005; doi:10.1038/s42004-025-01736-3)
Supplement: Supplementary file 4 — Supplementary Data 1 [file 42004_2025_1736_MOESM4_ESM.zip › DFT_structures_and_IRC_movie/MAA_and_PNA/gas_def2/TS2b'_c2.xyz]

48
TS2b'_c2.log    Empirical formula: C3H4O    Energy(Hartree): -1150.274363
O        -1.071857       -1.349511        0.405192
O        -2.802555        0.400769        0.918651
O         1.176641       -1.371352        0.608151
C        -2.465982       -0.275834        0.003275
C        -0.063090       -0.776274        0.932948
O        -1.622208        0.528042       -1.091482
O         0.169647        0.695655        0.239695
O         0.886796       -1.166763       -1.622940
C        -0.493548        1.011007       -0.787810
C         1.503477       -1.593527       -0.687842
C         2.776444       -2.396361       -0.777173
H         2.604766       -3.374356       -0.303265
H         2.986612       -2.550260       -1.843362
C         3.931234       -1.666654       -0.071724
H         3.686472       -1.557649        0.994520
H         4.835006       -2.290472       -0.143063
C         4.182896       -0.316452       -0.679702
H         4.627344       -0.307269       -1.681694
C         3.857430        0.839075       -0.100934
H         3.397136        0.864936        0.891338
H         4.044340        1.794391       -0.595625
C         0.101062        2.026801       -1.715951
H         0.772412        1.442795       -2.366759
H        -0.707467        2.433617       -2.337032
C         0.884934        3.115081       -0.992636
H         1.390950        3.742979       -1.742855
H         1.687327        2.641932       -0.403675
C         0.064983        3.988781       -0.084376
H         0.610397        4.821682        0.372180
C        -1.223147        3.829733        0.218078
H        -1.838500        3.018595       -0.181491
H        -1.722029        4.513431        0.906747
C        -3.265257       -1.272484       -0.780545
C        -4.515711       -1.463467       -0.356930
H        -4.897034       -0.907689        0.501289
H        -5.174688       -2.175333       -0.857556
C        -2.626908       -1.964397       -1.945293
H        -1.706522       -2.468183       -1.622956
H        -3.319030       -2.695023       -2.382533
H        -2.340781       -1.235636       -2.716799
C        -0.049979       -0.432785        2.401011
C        -1.092851       -0.822875        3.131969
H        -1.924299       -1.353766        2.668006
H        -1.137837       -0.606068        4.201026
C         1.141546        0.311096        2.928552
H         2.065347       -0.259414        2.750400
H         1.243095        1.280873        2.419189
H         1.040068        0.488393        4.006334
