# Supplementary material for: Theoretical studies on anhydride dynamic covalent bond exchange mechanisms
Source: Commun Chem. 2025 Nov 17;8:351. doi: 10.1038/s42004-025-01736-3 (PMC12624005; doi:10.1038/s42004-025-01736-3)
Supplement: Supplementary file 4 — Supplementary Data 1 [file 42004_2025_1736_MOESM4_ESM.zip › DFT_structures_and_IRC_movie/MAA_and_PNA/gas_def2/INT3_c8.xyz]

48
INT3_c8.xyz    Empirical formula: C18H24O6    Energy(Hartree): -1150.332624    
O        1.2004420000    0.7567590000    1.5682840000
O       -1.4125940000   -2.0418690000   -1.2490170000
O        0.0351550000    1.9214480000    0.0119590000
C       -1.1728950000   -2.1741350000   -0.0875250000
C        1.0615390000    1.7347090000    0.8941810000
O        0.1059170000   -2.1173870000    0.4239150000
O        0.9241270000   -0.5952940000   -1.0322470000
O       -1.4324780000    0.4374250000    0.8800700000
C        1.1086410000   -1.4079960000   -0.1754350000
C       -1.0640270000    1.0877180000   -0.0494420000
C       -1.7095640000    1.1519140000   -1.4033840000
H       -1.6017480000    2.1716740000   -1.7992980000
H       -1.0968040000    0.4817110000   -2.0296150000
C       -3.1672170000    0.6917780000   -1.3787920000
H       -3.5379720000    0.6372400000   -2.4123930000
H       -3.1955920000   -0.3282780000   -0.9662100000
C       -4.0481850000    1.5958400000   -0.5652600000
H       -3.8266650000    1.6423770000    0.5072980000
C       -5.0465670000    2.3275340000   -1.0578020000
H       -5.2980890000    2.2992600000   -2.1220740000
H       -5.6519570000    2.9725840000   -0.4182000000
C        2.4325730000   -1.7638170000    0.4427660000
H        2.3141310000   -1.5902550000    1.5226420000
H        2.5876740000   -2.8461920000    0.3070450000
C        3.5936090000   -0.9509950000   -0.1259670000
H        4.4868230000   -1.1285060000    0.4907800000
H        3.3399620000    0.1180480000   -0.0345180000
C        3.8998160000   -1.2802470000   -1.5600560000
H        3.1005960000   -1.0752800000   -2.2797280000
C        5.0504650000   -1.8029150000   -1.9811400000
H        5.8666390000   -2.0161320000   -1.2844530000
H        5.2209580000   -2.0314880000   -3.0348140000
C       -2.1592070000   -2.4759460000    0.9952660000
C       -3.3859440000   -2.8290360000    0.5996210000
H       -3.6230740000   -2.8951360000   -0.4640660000
H       -4.1690030000   -3.0546860000    1.3256400000
C       -1.7091530000   -2.3479980000    2.4198730000
H       -1.2951430000   -1.3435510000    2.5864050000
H       -2.5495310000   -2.5166330000    3.1044000000
H       -0.9138680000   -3.0732380000    2.6439700000
C        1.9995980000    2.9037000000    0.8549560000
C        3.0644490000    2.8390210000    1.6603390000
H        3.2126650000    1.9697960000    2.3037560000
H        3.7980920000    3.6465500000    1.6910730000
C        1.6932650000    4.0451160000   -0.0699370000
H        1.6441920000    3.6976810000   -1.1114900000
H        0.7137540000    4.4855500000    0.1644140000
H        2.4622280000    4.8227850000    0.0121520000
