# Supplementary material for: Theoretical studies on anhydride dynamic covalent bond exchange mechanisms
Source: Commun Chem. 2025 Nov 17;8:351. doi: 10.1038/s42004-025-01736-3 (PMC12624005; doi:10.1038/s42004-025-01736-3)
Supplement: Supplementary file 4 — Supplementary Data 1 [file 42004_2025_1736_MOESM4_ESM.zip › DFT_structures_and_IRC_movie/MAA_and_PNA/gas_def2/INT2'_c20.xyz]

48
INT2'_c20.log    Empirical formula: C3H4O    Energy(Hartree): -1150.328906
O        -1.705669        0.042753        0.660521
O        -1.510229        1.049983       -1.349583
O         0.357219       -0.648559       -0.191708
C        -2.190620        0.527485       -0.512645
C        -0.329928       -0.080474        0.883110
O         2.254064        0.599393        1.467720
O         0.149314        1.239021        0.982489
O        -1.188314       -2.156356       -0.845153
C         1.470713        1.463527        1.207263
C        -0.148044       -1.594564       -1.024128
C         0.769658       -1.777813       -2.207219
H         0.492758       -2.730732       -2.677855
H         0.507666       -0.970688       -2.912336
C         2.259759       -1.709301       -1.855250
H         2.836257       -1.772465       -2.791526
H         2.475650       -0.734557       -1.395397
C         2.671640       -2.811160       -0.919765
H         2.685964       -3.826776       -1.333298
C         2.977895       -2.616875        0.363296
H         2.944793       -1.616197        0.806735
H         3.253211       -3.453268        1.010054
C         1.770306        2.933835        1.068765
H         1.192362        3.476961        1.832169
H         2.840131        3.065690        1.275535
C         1.391287        3.436588       -0.334252
H         1.575440        4.520952       -0.376668
H         0.316405        3.269195       -0.494165
C         2.174243        2.730036       -1.405014
H         3.242536        2.967612       -1.470320
C         1.648796        1.818207       -2.223516
H         0.589518        1.551375       -2.156419
H         2.264878        1.314742       -2.972561
C        -3.665521        0.292939       -0.598662
C        -4.308217        0.897144       -1.602025
H        -3.759845        1.530837       -2.301210
H        -5.382545        0.765866       -1.743222
C        -4.293704       -0.619919        0.412326
H        -4.196371       -0.208162        1.426924
H        -5.356449       -0.771876        0.187402
H        -3.773892       -1.588742        0.408723
C        -0.191050       -0.849061        2.187227
C         0.152389       -2.133815        2.194491
H         0.406932       -2.674580        1.283669
H         0.193749       -2.682552        3.137489
C        -0.543625       -0.056474        3.412650
H        -0.603716       -0.712914        4.288883
H         0.216704        0.714591        3.611214
H        -1.509088        0.453974        3.281990
