# Supplementary material for: Theoretical studies on anhydride dynamic covalent bond exchange mechanisms
Source: Commun Chem. 2025 Nov 17;8:351. doi: 10.1038/s42004-025-01736-3 (PMC12624005; doi:10.1038/s42004-025-01736-3)
Supplement: Supplementary file 4 — Supplementary Data 1 [file 42004_2025_1736_MOESM4_ESM.zip › DFT_structures_and_IRC_movie/MAA_and_PNA/gas_def2/TS2a'_c17.xyz]

48
TS2a'_c17.log    Empirical formula: C3H4O    Energy(Hartree): -1150.269984
O         0.313010        1.273398        0.803232
O         2.109211        1.385250       -0.984219
O        -0.398433       -0.323648       -0.849337
C         1.953143        0.891061        0.087229
C        -0.616184        1.132198       -0.050664
O        -1.226992       -0.925365        1.669349
O        -1.882323        0.897922        0.500615
O         1.624214       -0.634934        0.057954
C        -2.052607       -0.100442        1.411542
C         0.553345       -1.061456       -0.484385
C        -3.435638       -0.029812        2.011585
H        -3.566641       -0.940749        2.610058
H        -3.460862        0.835008        2.693137
C        -4.524933        0.116568        0.940066
H        -4.379605        1.067281        0.408959
H        -5.503987        0.159251        1.441254
C        -4.494049       -1.020612       -0.041435
H        -4.810956       -2.001149        0.333069
C        -4.067535       -0.906235       -1.299258
H        -3.730388        0.058049       -1.690364
H        -4.045100       -1.763983       -1.974881
C        -0.755231        2.139567       -1.178161
C        -1.252288        1.811192       -2.369433
H        -1.526980        0.783540       -2.607828
H        -1.365701        2.568560       -3.147609
C        -0.307095        3.519029       -0.793816
H        -0.539507        4.236899       -1.590003
H        -0.792485        3.845007        0.138332
H         0.778525        3.511608       -0.619283
C         2.758564        1.118795        1.336525
H         2.564954        2.159047        1.630810
H         2.381757        0.465223        2.133020
C         4.251208        0.910818        1.057558
H         4.549721        1.567840        0.227008
H         4.811238        1.230943        1.950854
C         4.604846       -0.511499        0.729757
H         4.400127       -1.253164        1.511401
C         5.119942       -0.913717       -0.430761
H         5.357062       -1.963325       -0.616224
H         5.318094       -0.201500       -1.236487
C         0.475713       -2.529570       -0.696324
C        -0.714411       -3.051577       -1.008645
H        -1.594920       -2.412821       -1.101307
H        -0.828362       -4.127175       -1.156996
C         1.744679       -3.302722       -0.491610
H         2.086490       -3.202316        0.548643
H         1.588925       -4.364297       -0.717626
H         2.550301       -2.908280       -1.127313
