# Supplementary material for: Theoretical studies on anhydride dynamic covalent bond exchange mechanisms
Source: Commun Chem. 2025 Nov 17;8:351. doi: 10.1038/s42004-025-01736-3 (PMC12624005; doi:10.1038/s42004-025-01736-3)
Supplement: Supplementary file 4 — Supplementary Data 1 [file 42004_2025_1736_MOESM4_ESM.zip › DFT_structures_and_IRC_movie/MAA_and_PNA/gas_def2/PRD_c11.xyz]

24
PRD_c11.log    Empirical formula: C3H4O    Energy(Hartree): -575.151432
O         0.936064       -1.509560        1.628264
O        -0.149858       -0.655281       -0.157930
C         2.152346       -1.180553       -0.430699
C         2.355158        0.145355       -1.176133
C         0.967277       -1.138187        0.502056
C         2.476333        1.296433       -0.218502
C         1.559866        2.252246       -0.075888
H         1.985405       -1.998706       -1.149517
H         3.023354       -1.444940        0.183029
H         1.506461        0.315169       -1.854077
H         3.261268        0.060646       -1.795548
H         3.358818        1.299358        0.431659
H         1.668563        3.044014        0.666851
H         0.660748        2.270470       -0.699429
O        -0.940667        0.585331        1.556734
C        -2.395102        0.074116       -0.285789
C        -1.126312        0.045961        0.512091
C        -2.457217       -0.691759       -1.575380
C        -3.399705        0.793683        0.222663
H        -3.448538       -0.592416       -2.034205
H        -1.699040       -0.328463       -2.283913
H        -2.248365       -1.757763       -1.406387
H        -4.359841        0.865351       -0.291640
H        -3.269009        1.319596        1.170122
