# Supplementary material for: Theoretical studies on anhydride dynamic covalent bond exchange mechanisms
Source: Commun Chem. 2025 Nov 17;8:351. doi: 10.1038/s42004-025-01736-3 (PMC12624005; doi:10.1038/s42004-025-01736-3)
Supplement: Supplementary file 4 — Supplementary Data 1 [file 42004_2025_1736_MOESM4_ESM.zip › DFT_structures_and_IRC_movie/MAA_and_PNA/gas_def2/INT2.xyz]

48
INT2.log    Empirical formula: C3H4O    Energy(Hartree): -1150.331933
O         0.184651        1.257872        0.686133
O         0.532265        1.556095       -1.528021
O        -0.582245       -0.643211       -0.193798
C        -0.042521        3.448562       -0.164842
C         0.303170       -0.618628        2.095426
C        -1.416012        3.810948       -0.750741
C        -1.112162       -0.502751        2.675166
C         0.269946        2.000645       -0.450782
C         0.399918       -0.124710        0.658468
C        -2.532669        3.049370       -0.097135
C        -2.052367       -1.592795        2.242316
C        -3.352084        2.215633       -0.736020
C        -3.230354       -1.392841        1.652863
H        -0.012941        3.625608        0.917678
H         0.738394        4.051990       -0.647259
H         1.004614        0.003144        2.665071
H         0.658640       -1.656648        2.113502
H        -1.572829        4.892816       -0.615473
H        -1.407695        3.610870       -1.832734
H        -1.534537        0.482691        2.425321
H        -1.018649       -0.541307        3.772348
H        -2.652425        3.196692        0.983055
H        -1.718893       -2.619441        2.434692
H        -4.151191        1.686747       -0.212558
H        -3.255477        2.042014       -1.811445
H        -3.876435       -2.225870        1.368900
H        -3.582100       -0.380560        1.432060
O         2.891811        0.838962        1.400462
O         1.625463       -0.446990        0.052516
O         0.068102       -2.785421        0.069699
C         3.909535       -0.356933       -0.426412
C        -1.729994       -2.259439       -1.438345
C         2.792829        0.097652        0.463218
C        -0.647675       -1.972790       -0.443895
C         3.561368       -1.203237       -1.615401
C        -2.495382       -1.099627       -2.001453
C         5.139945        0.040314       -0.090718
C        -1.929256       -3.542555       -1.751920
H         4.462569       -1.459031       -2.185980
H         3.055273       -2.126243       -1.298000
H         2.856089       -0.666726       -2.266685
H        -3.225831       -1.440142       -2.745870
H        -3.019319       -0.565482       -1.195099
H        -1.809456       -0.373323       -2.461594
H         6.007493       -0.245622       -0.688193
H         5.290995        0.662282        0.793374
H        -2.696100       -3.835035       -2.471567
H        -1.317983       -4.318770       -1.288228
