# Supplementary material for: Theoretical studies on anhydride dynamic covalent bond exchange mechanisms
Source: Commun Chem. 2025 Nov 17;8:351. doi: 10.1038/s42004-025-01736-3 (PMC12624005; doi:10.1038/s42004-025-01736-3)
Supplement: Supplementary file 4 — Supplementary Data 1 [file 42004_2025_1736_MOESM4_ESM.zip › DFT_structures_and_IRC_movie/MAA_and_PNA/gas_def2/INT3.xyz]

48
INT3.xyz    Empirical formula: C18H24O6    Energy(Hartree): -1150.328487    
O        2.0743330000   -1.1951960000   -0.7980520000
O        3.0567580000    1.2287520000    0.9977430000
O        0.4145120000    0.4456960000    1.4242820000
C        2.5069470000    1.5245650000   -0.0187300000
C        1.4477570000   -1.7311150000    0.0648930000
O       -0.4484630000   -0.2080840000   -1.3300550000
O        0.0969900000   -2.0034790000   -0.0582740000
O        1.2005240000    1.9757270000   -0.0436340000
C       -0.7437870000   -1.2446430000   -0.8149490000
C        0.2408920000    1.4070970000    0.7365860000
C       -1.0675860000    2.1293060000    0.5547950000
H       -0.9400480000    3.1687740000    0.8968970000
H       -1.2487580000    2.1779700000   -0.5304690000
C       -2.2145560000    1.4334720000    1.2783230000
H       -2.2240730000    0.3747940000    0.9653990000
H       -2.0316690000    1.4263350000    2.3626900000
C       -3.5420730000    2.0622490000    0.9712700000
H       -3.7935670000    2.1618590000   -0.0927570000
C       -4.4102790000    2.5024980000    1.8808180000
H       -4.1951190000    2.4291900000    2.9504570000
H       -5.3629790000    2.9488710000    1.5901530000
C       -2.1121760000   -1.8765180000   -0.8526260000
H       -2.0128830000   -2.8666450000   -1.3269560000
H       -2.4143300000   -2.0751010000    0.1881570000
C       -3.1355170000   -0.9987830000   -1.5673920000
H       -2.8093750000   -0.8497230000   -2.6086900000
H       -3.1451660000   -0.0027350000   -1.0994180000
C       -4.5136140000   -1.5915650000   -1.5226570000
H       -4.6620760000   -2.5280470000   -2.0732410000
C       -5.5319220000   -1.0672940000   -0.8426960000
H       -5.4133480000   -0.1393110000   -0.2744490000
H       -6.5136800000   -1.5440760000   -0.8275790000
C        3.1416050000    1.5082150000   -1.3648030000
C        2.4571140000    1.8887850000   -2.4471960000
H        1.4200050000    2.2141490000   -2.3738040000
H        2.9239970000    1.8621860000   -3.4338710000
C        4.5466670000    0.9879630000   -1.3704550000
H        4.9820920000    1.0467450000   -2.3751830000
H        5.1760440000    1.5480530000   -0.6647730000
H        4.5390680000   -0.0619870000   -1.0415700000
C        2.0257940000   -2.2519590000    1.3346740000
C        1.2479940000   -2.8363410000    2.2505750000
H        0.1740870000   -2.9396910000    2.0997160000
H        1.6776380000   -3.2115900000    3.1814670000
C        3.5034760000   -2.0388910000    1.4720050000
H        4.0398640000   -2.4843540000    0.6213950000
H        3.7234660000   -0.9611930000    1.4722040000
H        3.8731500000   -2.4840650000    2.4035370000
