# Supplementary material for: Theoretical studies on anhydride dynamic covalent bond exchange mechanisms
Source: Commun Chem. 2025 Nov 17;8:351. doi: 10.1038/s42004-025-01736-3 (PMC12624005; doi:10.1038/s42004-025-01736-3)
Supplement: Supplementary file 4 — Supplementary Data 1 [file 42004_2025_1736_MOESM4_ESM.zip › DFT_structures_and_IRC_movie/MAA_and_PNA/gas_def2/PRD_c10.xyz]

24
PRD_c10.log    Empirical formula: C3H4O    Energy(Hartree): -575.151432
O         0.936367       -1.508847       -1.628780
O        -0.149758       -0.655413        0.157682
C         2.152512       -1.180527        0.430373
C         2.355175        0.145143        1.176281
C         0.967476       -1.137923       -0.502418
C         2.475936        1.296611        0.219065
C         1.559107        2.252142        0.076872
H         3.023560       -1.444616       -0.183425
H         1.985616       -1.998942        1.148901
H         3.261392        0.060386        1.795532
H         1.506551        0.314551        1.854415
H         3.358362        1.300073       -0.431169
H         1.667430        3.044210       -0.665600
H         0.660051        2.269792        0.700519
O        -0.940492        0.585907       -1.556509
C        -2.395020        0.073889        0.285714
C        -1.126190        0.046086       -0.512109
C        -2.457576       -0.693503        1.574377
C        -3.399240        0.794559       -0.221935
H        -2.249110       -1.759384        1.404112
H        -1.699343       -0.331360        2.283435
H        -3.448919       -0.594363        2.033197
H        -4.359363        0.866104        0.292407
H        -3.268246        1.321518       -1.168771
