# Supplementary material for: Theoretical studies on anhydride dynamic covalent bond exchange mechanisms
Source: Commun Chem. 2025 Nov 17;8:351. doi: 10.1038/s42004-025-01736-3 (PMC12624005; doi:10.1038/s42004-025-01736-3)
Supplement: Supplementary file 4 — Supplementary Data 1 [file 42004_2025_1736_MOESM4_ESM.zip › DFT_structures_and_IRC_movie/MAA_and_PNA/gas_def2/TS2a'_c16.xyz]

48
TS2a'_c16.log    Empirical formula: C3H4O    Energy(Hartree): -1150.271745
O         0.534189        1.377699        0.883731
O         2.299857        1.522468       -0.883299
O        -0.396520        0.033736       -0.909213
C         2.076378        0.937214        0.122672
C        -0.503818        1.346168        0.149690
O        -0.865224       -0.972195        1.606965
O        -1.684297        0.982191        0.816929
O         1.596993       -0.592883       -0.117754
C        -1.751488       -0.170170        1.529549
C         0.493419       -0.837426       -0.680083
C        -3.133287       -0.366251        2.097655
H        -3.027144       -0.831235        3.086246
H        -3.638299        0.602988        2.193275
C        -3.926824       -1.299978        1.162009
H        -4.922521       -1.482569        1.591330
H        -3.398387       -2.267047        1.126071
C        -4.057999       -0.747092       -0.228834
H        -3.118587       -0.564372       -0.765740
C        -5.212207       -0.451387       -0.824206
H        -6.169053       -0.608881       -0.318260
H        -5.241776       -0.043902       -1.836570
C        -0.824576        2.458016       -0.812787
C        -0.018030        3.518309       -0.821475
H         0.852162        3.559312       -0.166710
H        -0.206835        4.357023       -1.494319
C        -2.042033        2.293863       -1.674698
H        -1.933140        1.412636       -2.323956
H        -2.939095        2.139910       -1.057349
H        -2.189369        3.179094       -2.305642
C         2.906850        0.864476        1.374379
H         2.848320        1.863430        1.828064
H         2.446045        0.150434        2.068011
C         4.360166        0.513866        1.041094
H         4.740805        1.238809        0.306111
H         4.954908        0.633306        1.961181
C         4.537434       -0.881559        0.514721
H         4.213437       -1.692570        1.178216
C         5.036836       -1.180207       -0.683195
H         5.146593       -2.215236       -1.013453
H         5.348827       -0.394253       -1.376365
C         0.267129       -2.248201       -1.103185
C        -0.803989       -2.528046       -1.851535
H        -1.500430       -1.742325       -2.147541
H        -0.997942       -3.547506       -2.190075
C         1.292393       -3.239677       -0.641902
H         1.308793       -3.273576        0.457509
H         1.067723       -4.239886       -1.030967
H         2.296863       -2.933192       -0.967163
