# Supplementary material for: Theoretical studies on anhydride dynamic covalent bond exchange mechanisms
Source: Commun Chem. 2025 Nov 17;8:351. doi: 10.1038/s42004-025-01736-3 (PMC12624005; doi:10.1038/s42004-025-01736-3)
Supplement: Supplementary file 4 — Supplementary Data 1 [file 42004_2025_1736_MOESM4_ESM.zip › DFT_structures_and_IRC_movie/MAA_and_PNA/gas_def2/INT3a-4m.xyz]

48
INT3a-4m.log    Empirical formula: C3H4O    Energy(Hartree): -1150.323343
O        -0.731102       -0.025927        1.175244
O         0.114039       -1.994337        0.641777
O         1.515354        0.205491       -0.894639
C        -2.143657       -1.606730       -0.080184
C         2.853027       -0.197511        1.017933
C        -3.355698       -1.277023        0.802910
C         3.868605       -0.925127        0.132013
C        -0.821223       -1.261752        0.553640
C         1.944351        0.753588        0.288982
C        -4.635854       -1.703865        0.145524
C         4.726950       -1.857203        0.935677
C        -5.484120       -2.600489        0.644399
C         6.051810       -1.774312        1.041151
H        -2.209207       -1.060816       -1.032608
H        -2.101486       -2.681333       -0.299426
H         2.179846       -0.934648        1.488490
H         3.344884        0.373984        1.815683
H        -3.256726       -1.770029        1.782057
H        -3.394156       -0.190536        0.986138
H         4.502128       -0.197730       -0.398750
H         3.316621       -1.495216       -0.631410
H        -4.856796       -1.233551       -0.819869
H         4.195764       -2.650537        1.475263
H        -6.399846       -2.873148        0.117062
H        -5.292379       -3.090001        1.603328
H         6.621197       -2.482813        1.645302
H         6.613679       -0.993816        0.520294
O         1.558213        1.805738        0.696422
O        -1.580277        1.177334       -0.523965
O         1.100302        2.117901       -2.030821
C        -1.301683        2.223390        1.623229
C         0.082584        0.104260       -2.796200
C        -1.238583        1.118566        0.624576
C         0.918291        0.950401       -1.891003
C        -0.724328        1.995449        2.988200
C        -0.747831        0.891591       -3.762922
C        -1.867300        3.360421        1.206923
C         0.116356       -1.230349       -2.716750
H        -0.878290        2.879311        3.619006
H        -1.182978        1.123222        3.474517
H         0.354099        1.801312        2.901782
H        -1.459008        1.516541       -3.202492
H        -0.115143        1.572320       -4.349323
H        -1.298813        0.228618       -4.440926
H        -1.955956        4.219636        1.873870
H        -2.237799        3.448740        0.184491
H        -0.481222       -1.837631       -3.400614
H         0.729183       -1.741313       -1.972600
