# Supplementary material for: Theoretical studies on anhydride dynamic covalent bond exchange mechanisms
Source: Commun Chem. 2025 Nov 17;8:351. doi: 10.1038/s42004-025-01736-3 (PMC12624005; doi:10.1038/s42004-025-01736-3)
Supplement: Supplementary file 4 — Supplementary Data 1 [file 42004_2025_1736_MOESM4_ESM.zip › DFT_structures_and_IRC_movie/MAA_and_PNA/gas_def2/INT3_c9.xyz]

48
INT3_c9.xyz    Empirical formula: C18H24O6    Energy(Hartree): -1150.334056    
O        1.3671010000    0.1487880000    1.2367500000
O       -2.1021210000   -1.6947650000   -1.3021550000
O        0.5477610000    1.6823030000   -0.2118040000
C       -1.7764460000   -1.8685810000   -0.1673480000
C        1.4588980000    1.2117550000    0.6966420000
O       -0.4837400000   -2.1735640000    0.2012100000
O        0.5659430000   -1.0067110000   -1.4251490000
O       -1.2634930000    0.6758930000    0.6743420000
C        0.5984170000   -1.8301190000   -0.5599610000
C       -0.7452440000    1.1995400000   -0.2628690000
C       -1.3751730000    1.4522360000   -1.6020550000
H       -0.9718720000    2.3884720000   -2.0147750000
H       -1.0154480000    0.6262980000   -2.2374220000
C       -2.9018980000    1.4507830000   -1.5172200000
H       -3.3032150000    1.4366480000   -2.5417290000
H       -3.2238410000    0.5207950000   -1.0280320000
C       -3.4341600000    2.6407540000   -0.7704210000
H       -3.3457090000    3.6125390000   -1.2714560000
C       -3.9620890000    2.5836250000    0.4512130000
H       -4.0418400000    1.6286140000    0.9786710000
H       -4.3191690000    3.4795280000    0.9629760000
C        1.8085840000   -2.6096200000   -0.1260290000
H        1.9997420000   -2.3274640000    0.9211960000
H        1.5269330000   -3.6737620000   -0.1217490000
C        3.0317230000   -2.3590990000   -1.0082470000
H        2.7462300000   -2.5393750000   -2.0573950000
H        3.8086210000   -3.0933450000   -0.7496600000
C        3.6000530000   -0.9730140000   -0.8845130000
H        2.9485230000   -0.1555860000   -1.2117590000
C        4.8214790000   -0.7032270000   -0.4257310000
H        5.4959930000   -1.5010070000   -0.1008000000
H        5.1914430000    0.3222460000   -0.3645850000
C       -2.6761060000   -1.8597150000    1.0275680000
C       -3.9897270000   -1.8395900000    0.7824420000
H       -4.3574680000   -1.8406070000   -0.2455470000
H       -4.7145500000   -1.8206220000    1.5983940000
C       -2.0450340000   -1.8565640000    2.3875600000
H       -1.4767540000   -2.7826050000    2.5556970000
H       -1.3371200000   -1.0190280000    2.4613240000
H       -2.8114730000   -1.7612580000    3.1666090000
C        2.5856040000    2.1824840000    0.8634670000
C        3.5880450000    1.7967360000    1.6591870000
H        3.5591280000    0.8168460000    2.1387020000
H        4.4482670000    2.4450990000    1.8373440000
C        2.5213710000    3.4955300000    0.1388320000
H        3.4033600000    4.1050840000    0.3703630000
H        2.4708130000    3.3385990000   -0.9480560000
H        1.6180220000    4.0548520000    0.4210310000
