# Supplementary material for: Theoretical studies on anhydride dynamic covalent bond exchange mechanisms
Source: Commun Chem. 2025 Nov 17;8:351. doi: 10.1038/s42004-025-01736-3 (PMC12624005; doi:10.1038/s42004-025-01736-3)
Supplement: Supplementary file 4 — Supplementary Data 1 [file 42004_2025_1736_MOESM4_ESM.zip › DFT_structures_and_IRC_movie/MAA_and_PNA/gas_def2/INT2'_c19.xyz]

48
INT2'_c19.log    Empirical formula: C3H4O    Energy(Hartree): -1150.326769
O        -0.427031        1.492207       -0.530054
O        -0.622707       -0.466020       -1.639185
O         0.338145       -0.099829        0.975961
C        -1.057373        0.612359       -1.354031
C         0.628063        1.087047        0.290857
O         3.094052        0.044772        1.038357
O         1.690566        0.786161       -0.573613
O        -1.740603        0.505602        1.607275
C         2.817193        0.161431       -0.115123
C        -0.839500       -0.282129        1.619517
C        -0.856009       -1.611662        2.333027
H        -0.031090       -2.229893        1.954613
H        -0.658352       -1.405034        3.397466
C        -2.220600       -2.286154        2.155361
H        -2.267624       -3.173820        2.803231
H        -3.002385       -1.585848        2.482878
C        -2.440350       -2.668342        0.718320
H        -1.868798       -3.527787        0.348955
C        -3.214973       -1.990633       -0.127966
H        -3.780014       -1.114091        0.203217
H        -3.298929       -2.278967       -1.177484
C         3.592170       -0.381697       -1.286499
H         3.785045        0.435238       -1.997134
H         4.548601       -0.757489       -0.900579
C         2.779215       -1.494301       -1.974599
H         3.337770       -1.831089       -2.861835
H         1.819217       -1.078038       -2.313442
C         2.524302       -2.652526       -1.051582
H         3.401481       -3.232734       -0.740979
C         1.321234       -2.972231       -0.574707
H         0.435456       -2.392584       -0.852272
H         1.195741       -3.816374        0.108091
C        -2.358318        1.186304       -1.822662
C        -2.994307        0.515632       -2.787756
H        -2.554216       -0.392883       -3.203187
H        -3.955838        0.858718       -3.174179
C        -2.857340        2.435610       -1.158758
H        -2.181066        3.279393       -1.359444
H        -3.861077        2.691253       -1.519921
H        -2.879718        2.292666       -0.068624
C         0.942013        2.257379        1.211775
C         1.271888        2.043416        2.482638
H         1.332347        1.034013        2.890522
H         1.524792        2.879913        3.136511
C         0.901137        3.606406        0.554930
H         1.294123        4.374245        1.232067
H         1.502525        3.604629       -0.366785
H        -0.128041        3.867961        0.271933
