# Supplementary material for: Theoretical studies on anhydride dynamic covalent bond exchange mechanisms
Source: Commun Chem. 2025 Nov 17;8:351. doi: 10.1038/s42004-025-01736-3 (PMC12624005; doi:10.1038/s42004-025-01736-3)
Supplement: Supplementary file 4 — Supplementary Data 1 [file 42004_2025_1736_MOESM4_ESM.zip › DFT_structures_and_IRC_movie/MAA_and_PNA/gas_def2/TS2a_c8.xyz]

48
TS2a_c8.log    Empirical formula: C3H4O    Energy(Hartree): -1150.279031
O        -0.167849       -0.939971        0.381748
O         1.809385       -1.677998       -0.978490
O        -1.993032        0.174400       -0.293419
C         1.580412       -1.132885        0.059404
C        -0.819080       -0.503313       -0.620693
O         1.801338        0.414143        0.044321
O         0.056813        0.772711       -1.309078
O        -0.983847        1.698863        1.032894
C         1.096370        1.157170       -0.711757
C        -1.980244        1.153000        0.649437
C        -1.051773       -1.379364       -1.831982
H        -1.744601       -0.861167       -2.509643
H        -0.081562       -1.498027       -2.328735
C         1.995944       -1.584690        1.434113
H         1.678549       -0.836511        2.171194
H         1.437348       -2.510755        1.625891
C         3.503640       -1.854131        1.480019
H         3.759447       -2.567231        0.682172
H         3.732282       -2.338723        2.442953
C        -1.575771       -2.756755       -1.412187
H        -1.647692       -3.376988       -2.319947
H        -0.828754       -3.226277       -0.755525
C         4.340546       -0.614786        1.340591
H         4.197854        0.152921        2.110908
C         5.210952       -0.395676        0.356204
H         5.361818       -1.132354       -0.437623
H         5.798655        0.523536        0.307966
C        -2.911300       -2.719902       -0.727484
H        -3.747321       -2.321410       -1.315831
C        -3.130298       -3.118340        0.524727
H        -2.314771       -3.501691        1.144019
H        -4.125065       -3.073928        0.973317
C         1.540115        2.561078       -0.911764
C         2.797536        2.873793       -0.581827
H         3.469642        2.116048       -0.173674
H         3.172819        3.889553       -0.720394
C        -3.373968        1.472844        1.097975
C        -3.502960        2.452492        1.997316
H        -2.618920        2.976569        2.364730
H        -4.483374        2.740873        2.380824
C         0.523204        3.501580       -1.484377
H         0.162216        3.136736       -2.456017
H        -0.346486        3.561137       -0.813621
H         0.951039        4.503294       -1.610453
C        -4.508237        0.674288        0.525742
H        -4.352108       -0.398651        0.708599
H        -5.461816        0.985672        0.969559
H        -4.562185        0.801765       -0.565218
