# Supplementary material for: Theoretical studies on anhydride dynamic covalent bond exchange mechanisms
Source: Commun Chem. 2025 Nov 17;8:351. doi: 10.1038/s42004-025-01736-3 (PMC12624005; doi:10.1038/s42004-025-01736-3)
Supplement: Supplementary file 4 — Supplementary Data 1 [file 42004_2025_1736_MOESM4_ESM.zip › DFT_structures_and_IRC_movie/MAA_and_PNA/gas_def2/TS2b'_c5.xyz]

48
TS2b'_c5.log    Empirical formula: C3H4O    Energy(Hartree): -1150.273663
O        -0.523435        0.730145        0.579724
O         1.756696        1.276472        1.480360
O        -1.680600       -1.174019        0.255021
C         1.126794        1.450991        0.489079
C        -0.606422       -0.505770        0.878129
O         1.558158        0.502562       -0.712581
O         0.655900       -1.331994        0.199323
O        -1.028742       -0.670824       -1.846417
C         1.386750       -0.750236       -0.647874
C        -1.872680       -1.045519       -1.082534
C        -3.274016       -1.457360       -1.460038
H        -3.383648       -1.261868       -2.534559
H        -3.369797       -2.541869       -1.293684
C        -4.320540       -0.699524       -0.628600
H        -5.323105       -1.015391       -0.954253
H        -4.208888       -0.982429        0.427530
C        -4.157932        0.788005       -0.774300
H        -4.459644        1.223323       -1.733976
C        -3.611665        1.569660        0.156517
H        -3.272208        1.162321        1.113027
H        -3.466788        2.638934       -0.009320
C         2.115086       -1.585001       -1.659924
H         2.037620       -2.634816       -1.348398
H         1.547199       -1.466757       -2.597323
C         3.570611       -1.129811       -1.818330
H         3.581175       -0.070922       -2.111805
H         4.032345       -1.706619       -2.632828
C         4.330182       -1.317767       -0.533217
H         4.623819       -2.344354       -0.285632
C         4.590402       -0.337893        0.331281
H         4.286436        0.693097        0.131459
H         5.098324       -0.534270        1.277050
C         0.735877        2.744315       -0.163905
C         1.143422        3.848161        0.464952
H         1.721182        3.774207        1.387784
H         0.905805        4.838176        0.071100
C        -0.061833        2.713075       -1.431612
H         0.478335        2.164083       -2.215716
H        -1.009993        2.182923       -1.267130
H        -0.261439        3.733837       -1.781961
C        -0.534345       -0.961599        2.312647
C        -0.410120       -0.021228        3.248656
H        -0.346143        1.030935        2.970302
H        -0.354615       -0.290463        4.305283
C        -0.621276       -2.436166        2.575028
H        -0.550719       -2.641995        3.650204
H        -1.570336       -2.841341        2.195871
H         0.191519       -2.965482        2.057816
