# Supplementary material for: Theoretical studies on anhydride dynamic covalent bond exchange mechanisms
Source: Commun Chem. 2025 Nov 17;8:351. doi: 10.1038/s42004-025-01736-3 (PMC12624005; doi:10.1038/s42004-025-01736-3)
Supplement: Supplementary file 4 — Supplementary Data 1 [file 42004_2025_1736_MOESM4_ESM.zip › DFT_structures_and_IRC_movie/MAA_and_PNA/gas_def2/TS2a'_c12.xyz]

48
TS2a'_c12.log    Empirical formula: C3H4O    Energy(Hartree): -1150.274383
O        -0.457841       -1.412087        0.696172
O        -2.347711       -1.394753       -0.963645
O         0.327796        0.144481       -0.956534
C        -2.069434       -0.913405        0.086260
C         0.524496       -1.254959       -0.101154
O         0.994266        0.897600        1.568547
O         1.746422       -0.967637        0.541106
O        -1.641384        0.612761       -0.000332
C         1.826243        0.045690        1.439488
C        -0.583945        0.950988       -0.606266
C         3.115539       -0.039315        2.217928
H         3.151319        0.839716        2.874417
H         3.068084       -0.942615        2.845459
C         4.339328       -0.108066        1.292875
H         4.266896       -1.008803        0.666799
H         5.241540       -0.208284        1.915326
C         4.442985        1.112634        0.424111
H         4.693692        2.051930        0.931030
C         4.204507        1.123219       -0.886938
H         3.936041        0.206227       -1.418936
H         4.267906        2.043974       -1.470322
C         0.798585       -2.247385       -1.202873
C        -0.008292       -3.302183       -1.303771
H        -0.846199       -3.427001       -0.618525
H         0.146441       -4.049624       -2.084441
C         1.977940       -1.982147       -2.091993
H         1.903842       -0.981914       -2.542655
H         2.912924       -2.017430       -1.512827
H         2.033433       -2.728956       -2.893620
C        -2.812526       -1.031688        1.389266
H        -2.700524       -2.078326        1.703213
H        -2.324127       -0.397798        2.139666
C        -4.293195       -0.687349        1.198156
H        -4.703182       -1.319316        0.396212
H        -4.823987       -0.947273        2.128309
C        -4.537862        0.759565        0.878220
H        -4.201148        1.483619        1.630114
C        -5.111363        1.200862       -0.240229
H        -5.270259        2.266629       -0.417879
H        -5.439265        0.505973       -1.018181
C        -0.401202        2.383584       -0.955922
C        -1.476761        3.176723       -0.913643
H        -2.451404        2.775677       -0.627785
H        -1.397717        4.235411       -1.167953
C         0.986154        2.805020       -1.333696
H         1.339765        2.239206       -2.207766
H         1.015327        3.877260       -1.562258
H         1.681049        2.588073       -0.508822
