# Supplementary material for: Theoretical studies on anhydride dynamic covalent bond exchange mechanisms
Source: Commun Chem. 2025 Nov 17;8:351. doi: 10.1038/s42004-025-01736-3 (PMC12624005; doi:10.1038/s42004-025-01736-3)
Supplement: Supplementary file 4 — Supplementary Data 1 [file 42004_2025_1736_MOESM4_ESM.zip › DFT_structures_and_IRC_movie/MAA_and_PNA/gas_def2/INT3a'-4m.xyz]

48
INT3a'-4m.log    Empirical formula: C3H4O    Energy(Hartree): -1150.324287
O         1.701820       -1.241468        2.207395
O         2.325086        1.639598       -1.935476
O         0.035084       -0.977413        0.742276
C         2.325379        1.510320       -0.751148
C         1.340794       -1.338097        1.077675
O         1.195277        1.658438        0.027107
O        -0.336428        1.031562       -1.518995
O        -0.538432       -3.125145        0.434078
C        -0.075185        1.556153       -0.480226
C        -0.824707       -1.969084        0.362127
C        -2.122386       -1.387492       -0.123056
H        -2.489824       -0.694990        0.651963
H        -1.885053       -0.758835       -0.998717
C        -3.164961       -2.451022       -0.450803
H        -3.387063       -3.044086        0.448559
H        -2.733083       -3.147696       -1.186683
C        -1.067432        2.127433        0.496322
H        -1.103779        1.409153        1.334500
H        -0.658299        3.058797        0.913874
C        -2.448583        2.343477       -0.117854
H        -2.771743        1.407938       -0.601306
H        -2.385712        3.099691       -0.914588
C        -4.420913       -1.833400       -0.992544
H        -4.316892       -1.271070       -1.928530
C        -5.616692       -1.906375       -0.410756
H        -6.494106       -1.427305       -0.848621
H        -5.758496       -2.456847        0.523596
C        -3.457762        2.758652        0.912143
H        -3.638998        2.043290        1.723952
C        -4.120480        3.913478        0.907839
H        -4.843151        4.159202        1.687823
H        -3.965091        4.651997        0.116364
C         3.538741        1.216569        0.066380
C         2.210626       -1.748667       -0.059879
C         1.837320       -1.517082       -1.323981
H         0.896584       -1.021339       -1.574130
H         2.497003       -1.784393       -2.152654
C         3.495074        1.236590        1.402837
H         2.571811        1.450643        1.940340
H         4.391709        1.024596        1.989488
C         3.519160       -2.353168        0.351331
H         4.087320       -1.637135        0.964274
H         3.351452       -3.244991        0.972208
H         4.113874       -2.633139       -0.526637
C         4.761830        0.913497       -0.746660
H         4.587338        0.028508       -1.377991
H         4.989266        1.745226       -1.428259
H         5.626721        0.727537       -0.098381
