# Supplementary material for: Theoretical studies on anhydride dynamic covalent bond exchange mechanisms
Source: Commun Chem. 2025 Nov 17;8:351. doi: 10.1038/s42004-025-01736-3 (PMC12624005; doi:10.1038/s42004-025-01736-3)
Supplement: Supplementary file 4 — Supplementary Data 1 [file 42004_2025_1736_MOESM4_ESM.zip › DFT_structures_and_IRC_movie/MAA_and_PNA/gas_def2/PRD_c14.xyz]

24
PRD_c14.log    Empirical formula: C3H4O    Energy(Hartree): -575.153753
O        -2.214299       -2.043064       -0.487954
O        -0.264006       -1.005561       -0.436519
C        -2.223478        0.096723        0.594044
C        -1.989329        1.433501       -0.137129
C        -1.613615       -1.091700       -0.108045
C        -0.639289        2.050942        0.090049
C         0.240200        2.327673       -0.871591
H        -1.823664        0.145489        1.616429
H        -3.295502       -0.126690        0.648837
H        -2.755775        2.133724        0.231691
H        -2.170016        1.311256       -1.216308
H        -0.383795        2.276217        1.132029
H         1.203417        2.790956       -0.648376
H         0.027216        2.094890       -1.919030
O         0.451679       -0.456532        1.624622
C         2.029490       -0.443810       -0.153386
C         0.679009       -0.615057        0.457445
C         3.063885        0.099443        0.786274
C         2.247834       -0.772134       -1.430316
H         2.754361        1.085739        1.163251
H         3.166404       -0.553477        1.664493
H         4.035893        0.192898        0.287508
H         3.239871       -0.655131       -1.871510
H         1.446352       -1.168096       -2.054288
