# Supplementary material for: Theoretical studies on anhydride dynamic covalent bond exchange mechanisms
Source: Commun Chem. 2025 Nov 17;8:351. doi: 10.1038/s42004-025-01736-3 (PMC12624005; doi:10.1038/s42004-025-01736-3)
Supplement: Supplementary file 4 — Supplementary Data 1 [file 42004_2025_1736_MOESM4_ESM.zip › DFT_structures_and_IRC_movie/MAA_and_PNA/gas_def2/INT1_c8.xyz]

48
INT1_c8.log    Empirical formula: C3H4O    Energy(Hartree): -1150.332638
O        -0.357957        1.701643        0.677243
O         1.425945        0.366943        1.041957
O         1.770853       -1.245974       -1.737528
C         1.466812        1.863205       -0.844053
C        -2.475156        1.824055        1.745900
C         2.982976        1.693122       -0.941053
C        -3.673029        1.427805        0.864592
C         0.894930        1.201625        0.375239
C        -1.282424        0.979154        1.377819
C         3.720274        2.390523        0.165991
C        -3.442292        1.741441       -0.586248
C         4.555406        3.414087       -0.006026
C        -4.245210        2.502526       -1.328673
H         0.961406        1.366100       -1.689031
H         1.161752        2.919459       -0.848233
H        -2.234707        2.887587        1.628060
H        -2.705220        1.613790        2.799555
H         3.204540        0.614792       -0.918877
H         3.319732        2.076903       -1.914737
H        -4.577106        1.939245        1.225467
H        -3.831953        0.342835        0.987750
H         3.533668        2.013408        1.178041
H        -2.542427        1.304733       -1.038780
H         5.060909        3.887118        0.838003
H         4.768150        3.810378       -1.003241
H        -4.029368        2.699240       -2.380416
H        -5.148992        2.954262       -0.909190
O        -1.191158       -0.192768        1.595630
O        -0.791882       -0.293060       -1.421825
O         0.150745       -2.066945       -0.388532
C        -2.195139       -2.041634       -0.565033
C         2.386276       -2.331195        0.320365
C        -0.904065       -1.347978       -0.864804
C         1.462458       -1.793167       -0.723954
C        -2.193285       -3.113132        0.484430
C         1.800441       -2.729472        1.642209
C        -3.267641       -1.643644       -1.256779
C         3.679694       -2.397951       -0.007933
H        -3.206729       -3.504667        0.636219
H        -1.529216       -3.940476        0.196832
H        -1.816456       -2.700260        1.431420
H         1.108432       -3.576084        1.524456
H         2.594363       -3.012971        2.344052
H         1.225082       -1.888960        2.056266
H        -4.244181       -2.103056       -1.090934
H        -3.186327       -0.853094       -2.004701
H         4.422461       -2.766909        0.701519
H         4.013648       -2.078310       -0.996969
