# Supplementary material for: Theoretical studies on anhydride dynamic covalent bond exchange mechanisms
Source: Commun Chem. 2025 Nov 17;8:351. doi: 10.1038/s42004-025-01736-3 (PMC12624005; doi:10.1038/s42004-025-01736-3)
Supplement: Supplementary file 4 — Supplementary Data 1 [file 42004_2025_1736_MOESM4_ESM.zip › DFT_structures_and_IRC_movie/MAA_and_PNA/gas_def2/INT1_c9.xyz]

48
INT1_c9.log    Empirical formula: C3H4O    Energy(Hartree): -1150.33195
O        -0.767093        1.447020        1.277888
O         1.098679        0.235593        1.664438
O         2.208136       -0.486237       -1.358441
C         1.257636        2.187576        0.265736
C        -3.041889        1.056708        1.840151
C         2.777781        2.152125        0.415899
C        -3.984803        0.781809        0.655753
C         0.580887        1.168715        1.132938
C        -1.685012        0.470498        1.543281
C         3.456553        3.037987       -0.589574
C        -3.548831        1.491912       -0.594079
C         4.076925        2.578389       -1.674994
C        -4.316116        2.327924       -1.292258
H         0.970244        1.917372       -0.764557
H         0.824741        3.177612        0.471664
H        -2.954324        2.132739        2.033081
H        -3.420316        0.552330        2.740156
H         3.050182        2.452563        1.440465
H         3.115512        1.115277        0.282708
H        -5.008656        1.078673        0.925441
H        -3.988219       -0.307594        0.480381
H         3.397591        4.119671       -0.420106
H        -2.522647        1.293504       -0.930264
H         4.538686        3.252631       -2.398865
H         4.122150        1.503975       -1.875433
H        -3.947029        2.818321       -2.194887
H        -5.342608        2.549092       -0.985244
O        -1.458217       -0.700804        1.467642
O        -0.493936        0.076354       -1.311779
O         0.535153       -1.801200       -0.592273
C        -1.719076       -1.986622       -1.242106
C         2.636673       -2.001219        0.462485
C        -0.526934       -1.098248       -1.079241
C         1.825096       -1.310021       -0.585211
C        -1.724184       -3.300341       -0.518550
C         1.913126       -2.820379        1.489507
C        -2.705518       -1.533830       -2.022542
C         3.959209       -1.818109        0.408370
H        -2.670856       -3.828398       -0.686939
H        -0.894232       -3.936345       -0.857489
H        -1.590312       -3.127408        0.559120
H         2.614152       -3.191643        2.247094
H         1.140950       -2.204588        1.972370
H         1.406931       -3.676917        1.020857
H        -3.607313       -2.126962       -2.187250
H        -2.626239       -0.562768       -2.514159
H         4.621408       -2.277661        1.144193
H         4.399284       -1.198532       -0.375525
