# Supplementary material for: Theoretical studies on anhydride dynamic covalent bond exchange mechanisms
Source: Commun Chem. 2025 Nov 17;8:351. doi: 10.1038/s42004-025-01736-3 (PMC12624005; doi:10.1038/s42004-025-01736-3)
Supplement: Supplementary file 4 — Supplementary Data 1 [file 42004_2025_1736_MOESM4_ESM.zip › DFT_structures_and_IRC_movie/MAA_and_PNA/gas_def2/PRD_c15.xyz]

24
PRD_c15.log    Empirical formula: C3H4O    Energy(Hartree): -575.152107
O         0.682561        2.187832       -0.563786
O        -0.953909        0.801218       -0.060357
C         1.355617       -0.085006       -0.205144
C         2.795575        0.411429       -0.088227
C         0.385465        1.062199       -0.326992
C         3.769656       -0.728749       -0.042433
C         4.606932       -0.974224        0.963548
H         1.220468       -0.728240       -1.087476
H         1.069477       -0.711748        0.653458
H         2.905473        1.041384        0.807030
H         3.008289        1.059171       -0.953128
H         3.766108       -1.401039       -0.908881
H         5.293540       -1.822252        0.940250
H         4.637400       -0.327542        1.844997
O        -1.086563       -1.264075       -0.960382
C        -2.960832       -0.383286        0.257105
C        -1.580898       -0.378348       -0.324938
C        -3.419563        0.815094        1.035437
C        -3.694743       -1.477259        0.031903
H        -3.376656        1.721518        0.415678
H        -4.446783        0.670793        1.391574
H        -2.764346        0.994377        1.899742
H        -4.711046       -1.563547        0.420524
H        -3.281894       -2.303771       -0.549117
