# Supplementary material for: Theoretical studies on anhydride dynamic covalent bond exchange mechanisms
Source: Commun Chem. 2025 Nov 17;8:351. doi: 10.1038/s42004-025-01736-3 (PMC12624005; doi:10.1038/s42004-025-01736-3)
Supplement: Supplementary file 4 — Supplementary Data 1 [file 42004_2025_1736_MOESM4_ESM.zip › DFT_structures_and_IRC_movie/MAA_and_PNA/gas_def2/TS2a'_c13.xyz]

48
TS2a'_c13.log    Empirical formula: C3H4O    Energy(Hartree): -1150.273816
O         1.128145       -0.492098       -0.341477
O         2.530422        0.834954        1.262898
O        -0.563371        0.646401        0.940206
C         2.150370        0.903419        0.143033
C         0.131941       -0.769448        0.402126
O        -1.155399        0.411273       -1.731012
O        -0.969577       -1.314078       -0.284393
O         0.946463        1.953062       -0.072459
C        -1.458536       -0.694631       -1.389385
C        -0.200012        1.740338        0.420453
C        -2.447880       -1.586547       -2.098022
H        -2.870706       -0.999974       -2.923985
H        -1.887707       -2.432940       -2.524722
C        -3.539676       -2.108068       -1.153919
H        -3.075941       -2.710836       -0.360134
H        -4.204749       -2.771990       -1.727976
C        -4.336069       -0.989371       -0.546766
H        -4.922027       -0.377130       -1.242563
C        -4.344828       -0.688462        0.751481
H        -3.762682       -1.271018        1.470753
H        -4.937374        0.142847        1.138986
C         0.302491       -1.523607        1.694305
C         1.529426       -1.931274        2.015944
H         2.377320       -1.713424        1.365501
H         1.703250       -2.484189        2.941660
C        -0.930590       -1.782033        2.509755
H        -0.671823       -2.281126        3.451834
H        -1.448214       -0.839020        2.737101
H        -1.633146       -2.421369        1.954228
C         2.949402        1.040387       -1.123962
H         2.298038        0.812409       -1.976236
H         3.230575        2.102555       -1.184841
C         4.203492        0.168620       -1.093103
H         4.807310        0.426639       -1.979099
H         4.802146        0.424074       -0.205877
C         3.925709       -1.307606       -1.107136
H         3.215266       -1.659068       -1.863423
C         4.485942       -2.186416       -0.277732
H         4.262897       -3.253029       -0.342435
H         5.181828       -1.863633        0.501956
C        -1.152377        2.883757        0.396279
C        -2.425361        2.647697        0.726981
H        -2.750684        1.643911        1.004819
H        -3.163905        3.451547        0.707893
C        -0.599442        4.206067       -0.044786
H        -1.376185        4.979132       -0.008620
H         0.242295        4.511053        0.593021
H        -0.213255        4.131542       -1.071204
