# Supplementary material for: Theoretical studies on anhydride dynamic covalent bond exchange mechanisms
Source: Commun Chem. 2025 Nov 17;8:351. doi: 10.1038/s42004-025-01736-3 (PMC12624005; doi:10.1038/s42004-025-01736-3)
Supplement: Supplementary file 4 — Supplementary Data 1 [file 42004_2025_1736_MOESM4_ESM.zip › DFT_structures_and_IRC_movie/MAA_and_PNA/gas_def2/TS2b'_c4.xyz]

48
TS2b'_c4.log    Empirical formula: C3H4O    Energy(Hartree): -1150.271373
O        -0.531429        0.685469        0.623660
O         1.745020        1.333676        1.450398
O        -1.609770       -1.280770        0.387128
C         1.069272        1.478655        0.485212
C        -0.538327       -0.549867        0.941642
O         1.505272        0.550977       -0.744366
O         0.719888       -1.322352        0.195591
O        -1.119496       -0.726209       -1.745020
C         1.387520       -0.707009       -0.680291
C        -1.882956       -1.172619       -0.933209
C        -3.279793       -1.640944       -1.249740
H        -3.244644       -2.200350       -2.193822
H        -3.640288       -2.297411       -0.446975
C        -4.193279       -0.408825       -1.400921
H        -3.808100        0.216803       -2.220451
H        -5.196278       -0.757176       -1.692413
C        -4.260426        0.394322       -0.133303
H        -4.731664       -0.094016        0.727495
C        -3.734991        1.608760        0.013181
H        -3.237946        2.114868       -0.819063
H        -3.766648        2.133231        0.969473
C         2.104565       -1.508196       -1.727500
H         2.068341       -2.563646       -1.428035
H         1.505260       -1.394253       -2.645557
C         3.540671       -1.007434       -1.924044
H         3.510098        0.055572       -2.200900
H         3.993819       -1.557643       -2.761367
C         4.345289       -1.191131       -0.665832
H         4.687353       -2.209707       -0.449503
C         4.590899       -0.219785        0.212582
H         4.239114        0.801850        0.045772
H         5.134214       -0.415450        1.138649
C         0.596374        2.750578       -0.154080
C         0.848464        3.868212        0.528521
H         1.382046        3.822790        1.479434
H         0.527281        4.841141        0.151677
C        -0.104432        2.674654       -1.476467
H        -0.850835        1.869362       -1.459690
H        -0.586125        3.632110       -1.713216
H         0.611702        2.432622       -2.275459
C        -0.363412       -0.983161        2.373792
C        -0.267371       -0.027135        3.296579
H        -0.297752        1.023835        3.009003
H        -0.145122       -0.280908        4.351403
C        -0.333368       -2.457209        2.651659
H         0.494260       -2.933875        2.107692
H        -0.206544       -2.644420        3.725093
H        -1.265616       -2.932845        2.314952
