# Supplementary material for: Theoretical studies on anhydride dynamic covalent bond exchange mechanisms
Source: Commun Chem. 2025 Nov 17;8:351. doi: 10.1038/s42004-025-01736-3 (PMC12624005; doi:10.1038/s42004-025-01736-3)
Supplement: Supplementary file 4 — Supplementary Data 1 [file 42004_2025_1736_MOESM4_ESM.zip › DFT_structures_and_IRC_movie/MAA_and_PNA/gas_def2/TS2a_c9.xyz]

48
TS2a_c9.log    Empirical formula: C3H4O    Energy(Hartree): -1150.278084
O        -0.552469        0.115616       -0.065843
O        -1.448944       -1.657648       -1.580636
O         1.179504        1.509859       -0.326250
C        -1.150440       -1.521051       -0.433799
C         0.322708        0.556192       -0.875566
O         0.226536       -2.186726       -0.034062
O         1.434171       -0.693576       -1.182914
O         1.843858        0.191043        1.383857
C         1.323565       -1.754772       -0.515402
C         1.779082        1.272340        0.873868
C        -0.030868        0.948325       -2.288823
H         0.900397        1.183745       -2.819968
H        -0.491754        0.065586       -2.750866
C        -2.022166       -1.701135        0.777767
H        -2.223816       -2.781728        0.855999
H        -1.467908       -1.386033        1.669494
C        -3.318962       -0.910224        0.614451
H        -3.796963       -1.229303       -0.326828
H        -3.068968        0.155759        0.510353
C        -0.994414        2.138614       -2.328448
H        -0.544565        3.015863       -1.837778
H        -1.129145        2.405143       -3.390135
C        -4.260566       -1.116185        1.763509
H        -4.599572       -2.145119        1.936126
C        -4.690882       -0.149825        2.572947
H        -4.369133        0.886135        2.433030
H        -5.376362       -0.356713        3.396886
C        -2.342161        1.844616       -1.732515
H        -2.776695        0.872948       -1.998117
C        -3.018505        2.671538       -0.937310
H        -2.604084        3.638532       -0.637912
H        -4.007490        2.410134       -0.555127
C         2.521299       -2.602096       -0.265734
C         3.703771       -2.159932       -0.703951
H         3.779247       -1.207324       -1.229631
H         4.612908       -2.741773       -0.541734
C         2.368267        2.533350        1.429728
C         3.059821        2.418670        2.567067
H         3.172664        1.442031        3.040925
H         3.516684        3.289837        3.040178
C         2.295650       -3.882483        0.481441
H         3.237309       -4.432669        0.594278
H         1.879573       -3.672951        1.477067
H         1.567514       -4.517152       -0.042974
C         2.139337        3.819700        0.690926
H         1.063433        4.028347        0.600709
H         2.620952        4.655065        1.213732
H         2.537316        3.759240       -0.331863
