# Supplementary material for: Theoretical studies on anhydride dynamic covalent bond exchange mechanisms
Source: Commun Chem. 2025 Nov 17;8:351. doi: 10.1038/s42004-025-01736-3 (PMC12624005; doi:10.1038/s42004-025-01736-3)
Supplement: Supplementary file 4 — Supplementary Data 1 [file 42004_2025_1736_MOESM4_ESM.zip › DFT_structures_and_IRC_movie/MAA_and_PNA/gas_def2/INT2'_c18.xyz]

48
INT2'_c18.log    Empirical formula: C3H4O    Energy(Hartree): -1150.328
O         0.631880        0.755349        0.725117
O         0.446194        1.760085       -1.296512
O        -1.374065        0.103205       -0.282816
C         1.037687        1.585422       -0.268865
C        -0.341313       -0.240202        0.593565
O         1.744689       -1.684424        1.546870
O         0.227382       -1.339048       -0.082307
O        -1.916165        1.901913        0.944098
C         1.275724       -1.985447        0.488990
C        -2.058029        1.250871       -0.049300
C        -2.932757        1.605849       -1.222150
H        -3.663277        2.342592       -0.862329
H        -2.259855        2.115731       -1.930814
C        -3.602672        0.409632       -1.902500
H        -4.165613        0.784761       -2.771890
H        -2.830248       -0.274587       -2.279887
C        -4.529173       -0.325704       -0.977831
H        -5.368211        0.251398       -0.570891
C        -4.377872       -1.598085       -0.614204
H        -3.545884       -2.194808       -0.999832
H        -5.073286       -2.084438        0.072477
C         1.762222       -3.088348       -0.415180
H         2.588773       -3.586582        0.107394
H         0.944510       -3.811279       -0.554007
C         2.209274       -2.529902       -1.775169
H         1.345440       -2.080712       -2.285651
H         2.563324       -3.369567       -2.393605
C         3.298290       -1.507801       -1.620109
H         4.234491       -1.861263       -1.171500
C         3.180552       -0.222612       -1.955024
H         2.259151        0.169508       -2.396360
H         4.000868        0.481658       -1.803063
C         2.317003        2.258045        0.128733
C         2.741552        3.248140       -0.661786
H         2.160996        3.534084       -1.540738
H         3.667652        3.784205       -0.445911
C         3.021114        1.766117        1.358550
H         2.402667        1.936119        2.251757
H         3.187740        0.680209        1.296731
H         3.982136        2.279813        1.485087
C        -0.858063       -0.598814        1.987908
C        -1.782110       -1.555892        2.060618
H        -2.153197       -2.055295        1.162944
H        -2.199164       -1.855392        3.023278
C        -0.305369        0.159006        3.153146
H         0.780468        0.003330        3.216268
H        -0.496377        1.232665        3.015951
H        -0.778780       -0.180446        4.082628
