# Supplementary material for: Theoretical studies on anhydride dynamic covalent bond exchange mechanisms
Source: Commun Chem. 2025 Nov 17;8:351. doi: 10.1038/s42004-025-01736-3 (PMC12624005; doi:10.1038/s42004-025-01736-3)
Supplement: Supplementary file 4 — Supplementary Data 1 [file 42004_2025_1736_MOESM4_ESM.zip › DFT_structures_and_IRC_movie/MAA_and_PNA/gas_def2/INT1_c19.xyz]

48
INT1_c19.log    Empirical formula: C3H4O    Energy(Hartree): -1150.329745
O         0.842058       -1.264506        1.183578
O        -1.411223       -1.297564        1.260380
O        -2.556973       -0.830234       -1.659484
C        -0.314204       -2.775791       -0.278222
C         2.484990        0.202001        2.072054
C         1.053483       -3.415343       -0.516621
C         3.101354        1.388853        1.320313
C        -0.401092       -1.712314        0.781787
C         1.057469        0.007832        1.621056
C         2.066632       -2.497723       -1.142744
C         3.289768        1.081596       -0.137621
C         3.344818       -2.420603       -0.776170
C         4.403134        1.323563       -0.828543
H        -1.075212       -3.525030       -0.019022
H        -0.677606       -2.274293       -1.191884
H         3.054004       -0.721353        1.906957
H         2.453284        0.413164        3.151790
H         1.457563       -3.836454        0.416817
H         0.888214       -4.265341       -1.199395
H         4.059631        1.672132        1.778587
H         2.413626        2.244535        1.430235
H         1.700032       -1.869402       -1.962961
H         2.430927        0.619727       -0.643648
H         4.044457       -1.751032       -1.278942
H         3.733560       -3.023166        0.050672
H         4.475147        1.082148       -1.891230
H         5.281316        1.773516       -0.356483
O         0.234788        0.875155        1.592809
O         0.029674        0.137682       -1.327099
O        -1.899799        1.041339       -0.570950
C        -0.105217        2.505826       -0.952454
C        -3.855706       -0.024793        0.201150
C        -0.607353        1.098138       -0.994665
C        -2.725294       -0.047561       -0.776151
C        -0.826529        3.485491       -0.074402
C        -3.739558        0.879093        1.392166
C         0.957941        2.790801       -1.710528
C        -4.883528       -0.836730       -0.060007
H        -0.858540        3.104925        0.956651
H        -0.320042        4.458575       -0.088245
H        -1.864739        3.618378       -0.410390
H        -2.799294        0.666944        1.921104
H        -3.711675        1.934097        1.083108
H        -4.586965        0.728749        2.072388
H         1.382408        3.796421       -1.731856
H         1.420682        2.020904       -2.329792
H        -5.744939       -0.887431        0.608318
H        -4.870685       -1.469712       -0.949022
