# Supplementary material for: Theoretical studies on anhydride dynamic covalent bond exchange mechanisms
Source: Commun Chem. 2025 Nov 17;8:351. doi: 10.1038/s42004-025-01736-3 (PMC12624005; doi:10.1038/s42004-025-01736-3)
Supplement: Supplementary file 4 — Supplementary Data 1 [file 42004_2025_1736_MOESM4_ESM.zip › DFT_structures_and_IRC_movie/MAA_and_PNA/gas_def2/TS2b_c19.xyz]

48
TS2b_c19.log    Empirical formula: C3H4O    Energy(Hartree): -1150.278026
O         1.396887       -0.511692       -1.010498
O         2.813833        1.452259       -0.312572
O        -0.846593       -0.620811       -1.229647
C         2.678904        0.307557       -0.014515
C         0.319122        0.162717       -1.093258
O         1.855024        0.083691        1.317196
O        -0.006567        0.856519        0.361972
O        -0.423639       -1.845865        0.619944
C         0.648947        0.471404        1.366493
C        -1.081698       -1.631890       -0.362571
C         0.250535        1.326305       -2.055057
H         1.185973        1.886094       -1.915862
H         0.301330        0.854933       -3.048237
C        -0.012981        0.498039        2.711488
H         0.036139       -0.538467        3.083146
H         0.634050        1.095659        3.370783
C        -1.447833        1.027630        2.684903
H        -1.477761        1.989222        2.150638
H        -1.748196        1.219023        3.727408
C        -0.968253        2.241121       -1.955490
H        -1.029699        2.803748       -2.901943
H        -1.892848        1.645676       -1.889998
C        -2.433666        0.078711        2.061994
H        -2.498434       -0.919348        2.512551
C        -3.211706        0.376740        1.022662
H        -3.145115        1.355413        0.538917
H        -3.928180       -0.346638        0.626761
C        -0.908083        3.241623       -0.830243
H         0.097411        3.543734       -0.513882
C        -1.968191        3.794694       -0.242061
H        -2.987615        3.521754       -0.531366
H        -1.857016        4.549131        0.539039
C         3.689550       -0.797698       -0.042381
C         4.888728       -0.469562       -0.525195
H         5.085802        0.549655       -0.861429
H         5.687192       -1.210609       -0.595031
C        -2.285714       -2.421717       -0.778912
C        -2.620627       -3.457479       -0.004092
H        -2.022146       -3.694961        0.877236
H        -3.485348       -4.081427       -0.237499
C         3.291740       -2.152563        0.457742
H         3.096479       -2.120377        1.539283
H         2.361471       -2.472436       -0.029741
H         4.087274       -2.882423        0.261815
C        -3.025740       -1.998716       -2.013729
H        -2.362587       -2.016622       -2.890086
H        -3.880979       -2.660438       -2.198139
H        -3.386975       -0.964607       -1.912185
