# Supplementary material for: Theoretical studies on anhydride dynamic covalent bond exchange mechanisms
Source: Commun Chem. 2025 Nov 17;8:351. doi: 10.1038/s42004-025-01736-3 (PMC12624005; doi:10.1038/s42004-025-01736-3)
Supplement: Supplementary file 4 — Supplementary Data 1 [file 42004_2025_1736_MOESM4_ESM.zip › DFT_structures_and_IRC_movie/MAA_and_PNA/gas_def2/TS2b'_c6.xyz]

48
TS2b'_c6.log    Empirical formula: C3H4O    Energy(Hartree): -1150.272571
O        -0.175192       -0.019969        1.322030
O         2.281719        0.405693        1.591135
O        -1.417568       -1.598655        0.307766
C         1.322546        0.961550        1.165868
C        -0.169479       -1.191869        0.824625
O         1.249872        0.969291       -0.426966
O         0.716205       -1.199456       -0.582048
O        -1.596353        0.138411       -1.122082
C         1.089078       -0.103305       -1.080010
C        -2.089481       -0.789439       -0.543728
C        -3.518065       -1.248597       -0.711361
H        -3.491450       -2.126806       -1.377411
H        -3.880710       -1.608819        0.262140
C        -4.402228       -0.141748       -1.286377
H        -3.915693        0.271715       -2.181118
H        -5.361132       -0.581917       -1.598476
C        -4.643292        0.952757       -0.283929
H        -5.310671        0.705975        0.550290
C        -4.074300        2.156235       -0.328036
H        -3.385007        2.421665       -1.134174
H        -4.266136        2.905617        0.442338
C         1.371293       -0.043731       -2.553302
H         1.374717       -1.071998       -2.937631
H         0.510699        0.482877       -2.997040
C         2.688443        0.688330       -2.838075
H         2.629647        1.700525       -2.414309
H         2.807220        0.788232       -3.926773
C         3.851065       -0.055789       -2.239391
H         4.180350       -0.956033       -2.770889
C         4.434479        0.272479       -1.087376
H         4.112547        1.146107       -0.514375
H         5.240299       -0.331228       -0.666344
C         0.739559        2.281885        1.577343
C         1.395064        2.917283        2.550191
H         2.288641        2.473699        2.992444
H         1.049357        3.884197        2.920667
C        -0.497193        2.782824        0.896093
H        -0.338987        2.855822       -0.189225
H        -1.325359        2.077689        1.049476
H        -0.774312        3.770503        1.286446
C         0.441359       -2.350885        1.566833
C         0.957792       -2.104792        2.770124
H         0.942526       -1.096277        3.183402
H         1.414981       -2.905928        3.354234
C         0.409187       -3.693609        0.898190
H         0.929564       -3.653075       -0.069205
H         0.891983       -4.450143        1.529001
H        -0.627488       -4.002399        0.701770
