# Supplementary material for: Theoretical studies on anhydride dynamic covalent bond exchange mechanisms
Source: Commun Chem. 2025 Nov 17;8:351. doi: 10.1038/s42004-025-01736-3 (PMC12624005; doi:10.1038/s42004-025-01736-3)
Supplement: Supplementary file 4 — Supplementary Data 1 [file 42004_2025_1736_MOESM4_ESM.zip › DFT_structures_and_IRC_movie/MAA_and_PNA/gas_def2/TS2a'_c11.xyz]

48
TS2a'_c11.log    Empirical formula: C3H4O    Energy(Hartree): -1150.274383
O         0.457840       -1.412087       -0.696173
O         2.347761       -1.394824        0.963602
O        -0.327814        0.144403        0.956591
C         2.069453       -0.913406       -0.086262
C        -0.524507       -1.254977        0.101144
O        -0.994194        0.897729       -1.568373
O        -1.746417       -0.967591       -0.541133
O         1.641387        0.612746        0.000449
C        -1.826185        0.045811       -1.439435
C         0.583934        0.950929        0.606381
C        -3.115420       -0.039134       -2.217982
H        -3.151124        0.839914       -2.874450
H        -3.067916       -0.942422       -2.845527
C        -4.339314       -0.107904       -1.293065
H        -4.267038       -1.008734       -0.667106
H        -5.241455       -0.207956       -1.915645
C        -4.442997        1.112692       -0.424154
H        -4.693779        2.052032       -0.930954
C        -4.204474        1.123147        0.886889
H        -3.935946        0.206116        1.418786
H        -4.267916        2.043837        1.470372
C        -0.798644       -2.247471        1.202790
C         0.008264       -3.302244        1.303704
H         0.846232       -3.427003        0.618523
H        -0.146506       -4.049724        2.084330
C        -1.978105       -1.982351        2.091804
H        -1.904257       -0.982028        2.542307
H        -2.913050       -2.017951        1.512594
H        -2.033472       -2.729043        2.893549
C         2.812512       -1.031592       -1.389296
H         2.700493       -2.078206       -1.703316
H         2.324097       -0.397646       -2.139638
C         4.293192       -0.687289       -1.198200
H         4.703173       -1.319274       -0.396267
H         4.823962       -0.947223       -2.128362
C         4.537910        0.759616       -0.878264
H         4.201207        1.483681       -1.630152
C         5.111464        1.200891        0.240165
H         5.270405        2.266652        0.417810
H         5.439368        0.505991        1.018106
C         0.401161        2.383509        0.956087
C         1.476686        3.176692        0.913785
H         2.451337        2.775690        0.627894
H         1.397605        4.235374        1.168109
C        -0.986204        2.804885        1.333891
H        -1.339758        2.239089        2.207996
H        -1.015430        3.877133        1.562406
H        -1.681094        2.587856        0.509033
